# Supplementary material for: A Systematic Review of Culture-Based Methods for Monitoring Antibiotic-Resistant Acinetobacter, Aeromonas, and Pseudomonas as Environmentally Relevant Pathogens in Wastewater and Surface Water
Source: Curr Environ Health Rep. 2023 Feb 23;10(2):154–71. doi: 10.1007/s40572-023-00393-9 (PMC10299953; doi:10.1007/s40572-023-00393-9)
Supplement: Supplementary file 2 — Supplementary file2 (XLSX 445 kb) [file 40572_2023_393_MOESM2_ESM.xlsx]

## Sheet: Combined
Abbreviation	Reference	year_published	country	continent	matrix	matrix_specific	genus_confirm	specieation	level	method	target	target_type	species	organism	conc_method	membrane_pore	primary_media	confirmation_media	target_ref	isolation	presence_absence	isolation_abx	isolation_abx_conc	time	temp	CFU_max	CFU_min	Confirmation_rate_%	year_collected	volume_units	volume_max	volume_min	volume_effect	Field QA/QC? Field Controls	Lab QA/QC? Lab Controls	extraction	extraction_ref	Assay Controls?	Specialized Equipment / Facilities	testing_abx_conc	primer_F	primer_R	probe	no_resistant	no_tested	percent	How were values reached?
	Zhang, Y., Marrs, C. F., Simon, C., & Xi, C. (2009). Wastewater treatment contributes to selective increase of antibiotic resistance among Acinetobacter spp. Science of the Total Environment, 407(12), 3702–3706. https://doi.org/10.1016/j.scitotenv.2009.02.013	2009			wastewater	raw influent				disk diffusion	trimethoprim	antibiotic		Acinetobacter					CLSI 2006																					5				95	103	92.2	Table 1
	Zhang, Y., Marrs, C. F., Simon, C., & Xi, C. (2009). Wastewater treatment contributes to selective increase of antibiotic resistance among Acinetobacter spp. Science of the Total Environment, 407(12), 3702–3706. https://doi.org/10.1016/j.scitotenv.2009.02.013	2009			wastewater	raw influent				disk diffusion	rifampin	antibiotic		Acinetobacter					CLSI 2006																					5				65	103	63.1	Table 1
	Zhang, Y., Marrs, C. F., Simon, C., & Xi, C. (2009). Wastewater treatment contributes to selective increase of antibiotic resistance among Acinetobacter spp. Science of the Total Environment, 407(12), 3702–3706. https://doi.org/10.1016/j.scitotenv.2009.02.013	2009			wastewater	raw influent				disk diffusion	chloramphenicol	antibiotic		Acinetobacter					CLSI 2006																					30				26	103	25.2	Table 1
	Zhang, Y., Marrs, C. F., Simon, C., & Xi, C. (2009). Wastewater treatment contributes to selective increase of antibiotic resistance among Acinetobacter spp. Science of the Total Environment, 407(12), 3702–3706. https://doi.org/10.1016/j.scitotenv.2009.02.013	2009			wastewater	raw influent				disk diffusion	amoxicillin/clavulanic acid	antibiotic		Acinetobacter					CLSI 2006																					30				9	103	8.7	Table 1
	Zhang, Y., Marrs, C. F., Simon, C., & Xi, C. (2009). Wastewater treatment contributes to selective increase of antibiotic resistance among Acinetobacter spp. Science of the Total Environment, 407(12), 3702–3706. https://doi.org/10.1016/j.scitotenv.2009.02.013	2009			wastewater	raw influent				disk diffusion	sulfisoxazole	antibiotic		Acinetobacter					CLSI 2006																					250				9	103	8.7	Table 1
	Zhang, Y., Marrs, C. F., Simon, C., & Xi, C. (2009). Wastewater treatment contributes to selective increase of antibiotic resistance among Acinetobacter spp. Science of the Total Environment, 407(12), 3702–3706. https://doi.org/10.1016/j.scitotenv.2009.02.013	2009			wastewater	raw influent				disk diffusion	ciprofloxacin	antibiotic		Acinetobacter					CLSI 2006																					5				5	103	4.9	Table 1
	Zhang, Y., Marrs, C. F., Simon, C., & Xi, C. (2009). Wastewater treatment contributes to selective increase of antibiotic resistance among Acinetobacter spp. Science of the Total Environment, 407(12), 3702–3706. https://doi.org/10.1016/j.scitotenv.2009.02.013	2009			wastewater	raw influent				disk diffusion	gentamicin	antibiotic		Acinetobacter					CLSI 2006																					10				0	103	0	Table 1
	Zhang, Y., Marrs, C. F., Simon, C., & Xi, C. (2009). Wastewater treatment contributes to selective increase of antibiotic resistance among Acinetobacter spp. Science of the Total Environment, 407(12), 3702–3706. https://doi.org/10.1016/j.scitotenv.2009.02.013	2009			wastewater	raw influent				disk diffusion	colistin	antibiotic		Acinetobacter					CLSI 2006																					10				0	103	0	Table 1
	Zhang, Y., Marrs, C. F., Simon, C., & Xi, C. (2009). Wastewater treatment contributes to selective increase of antibiotic resistance among Acinetobacter spp. Science of the Total Environment, 407(12), 3702–3706. https://doi.org/10.1016/j.scitotenv.2009.02.013	2009			surface water	upstream				disk diffusion	trimethoprim	antibiotic		Acinetobacter					CLSI 2006																					5				63	63	100	Table 1
	Zhang, Y., Marrs, C. F., Simon, C., & Xi, C. (2009). Wastewater treatment contributes to selective increase of antibiotic resistance among Acinetobacter spp. Science of the Total Environment, 407(12), 3702–3706. https://doi.org/10.1016/j.scitotenv.2009.02.013	2009			surface water	upstream				disk diffusion	rifampin	antibiotic		Acinetobacter					CLSI 2006																					5				41	63	65.1	Table 1
	Zhang, Y., Marrs, C. F., Simon, C., & Xi, C. (2009). Wastewater treatment contributes to selective increase of antibiotic resistance among Acinetobacter spp. Science of the Total Environment, 407(12), 3702–3706. https://doi.org/10.1016/j.scitotenv.2009.02.013	2009			surface water	upstream				disk diffusion	chloramphenicol	antibiotic		Acinetobacter					CLSI 2006																					30				17	63	27	Table 1
	Zhang, Y., Marrs, C. F., Simon, C., & Xi, C. (2009). Wastewater treatment contributes to selective increase of antibiotic resistance among Acinetobacter spp. Science of the Total Environment, 407(12), 3702–3706. https://doi.org/10.1016/j.scitotenv.2009.02.013	2009			surface water	upstream				disk diffusion	amoxicillin/clavulanic acid	antibiotic		Acinetobacter					CLSI 2006																					30				6	63	9.5	Table 1
	Zhang, Y., Marrs, C. F., Simon, C., & Xi, C. (2009). Wastewater treatment contributes to selective increase of antibiotic resistance among Acinetobacter spp. Science of the Total Environment, 407(12), 3702–3706. https://doi.org/10.1016/j.scitotenv.2009.02.013	2009			surface water	upstream				disk diffusion	sulfisoxazole	antibiotic		Acinetobacter					CLSI 2006																					250				0	63	0	Table 1
	Zhang, Y., Marrs, C. F., Simon, C., & Xi, C. (2009). Wastewater treatment contributes to selective increase of antibiotic resistance among Acinetobacter spp. Science of the Total Environment, 407(12), 3702–3706. https://doi.org/10.1016/j.scitotenv.2009.02.013	2009			surface water	upstream				disk diffusion	ciprofloxacin	antibiotic		Acinetobacter					CLSI 2006																					5				0	63	0	Table 1
	Zhang, Y., Marrs, C. F., Simon, C., & Xi, C. (2009). Wastewater treatment contributes to selective increase of antibiotic resistance among Acinetobacter spp. Science of the Total Environment, 407(12), 3702–3706. https://doi.org/10.1016/j.scitotenv.2009.02.013	2009			surface water	upstream				disk diffusion	gentamicin	antibiotic		Acinetobacter					CLSI 2006																					10				0	63	0	Table 1
	Zhang, Y., Marrs, C. F., Simon, C., & Xi, C. (2009). Wastewater treatment contributes to selective increase of antibiotic resistance among Acinetobacter spp. Science of the Total Environment, 407(12), 3702–3706. https://doi.org/10.1016/j.scitotenv.2009.02.013	2009			surface water	upstream				disk diffusion	colistin	antibiotic		Acinetobacter					CLSI 2006																					10				0	63	0	Table 1
	Zhang, Y., Marrs, C. F., Simon, C., & Xi, C. (2009). Wastewater treatment contributes to selective increase of antibiotic resistance among Acinetobacter spp. Science of the Total Environment, 407(12), 3702–3706. https://doi.org/10.1016/j.scitotenv.2009.02.013	2009			wastewater	second effluent				disk diffusion	trimethoprim	antibiotic		Acinetobacter					CLSI 2006																					5				80	80	100	Table 1
	Zhang, Y., Marrs, C. F., Simon, C., & Xi, C. (2009). Wastewater treatment contributes to selective increase of antibiotic resistance among Acinetobacter spp. Science of the Total Environment, 407(12), 3702–3706. https://doi.org/10.1016/j.scitotenv.2009.02.013	2009			wastewater	second effluent				disk diffusion	rifampin	antibiotic		Acinetobacter					CLSI 2006																					5				62	80	77.5	Table 1
	Zhang, Y., Marrs, C. F., Simon, C., & Xi, C. (2009). Wastewater treatment contributes to selective increase of antibiotic resistance among Acinetobacter spp. Science of the Total Environment, 407(12), 3702–3706. https://doi.org/10.1016/j.scitotenv.2009.02.013	2009			wastewater	second effluent				disk diffusion	chloramphenicol	antibiotic		Acinetobacter					CLSI 2006																					30				28	80	35	Table 1
	Zhang, Y., Marrs, C. F., Simon, C., & Xi, C. (2009). Wastewater treatment contributes to selective increase of antibiotic resistance among Acinetobacter spp. Science of the Total Environment, 407(12), 3702–3706. https://doi.org/10.1016/j.scitotenv.2009.02.013	2009			wastewater	second effluent				disk diffusion	amoxicillin/clavulanic acid	antibiotic		Acinetobacter					CLSI 2006																					30				16	80	20	Table 1
	Zhang, Y., Marrs, C. F., Simon, C., & Xi, C. (2009). Wastewater treatment contributes to selective increase of antibiotic resistance among Acinetobacter spp. Science of the Total Environment, 407(12), 3702–3706. https://doi.org/10.1016/j.scitotenv.2009.02.013	2009			wastewater	second effluent				disk diffusion	sulfisoxazole	antibiotic		Acinetobacter					CLSI 2006																					250				18	80	22.5	Table 1
	Zhang, Y., Marrs, C. F., Simon, C., & Xi, C. (2009). Wastewater treatment contributes to selective increase of antibiotic resistance among Acinetobacter spp. Science of the Total Environment, 407(12), 3702–3706. https://doi.org/10.1016/j.scitotenv.2009.02.013	2009			wastewater	second effluent				disk diffusion	ciprofloxacin	antibiotic		Acinetobacter					CLSI 2006																					5				9	80	11.3	Table 1
	Zhang, Y., Marrs, C. F., Simon, C., & Xi, C. (2009). Wastewater treatment contributes to selective increase of antibiotic resistance among Acinetobacter spp. Science of the Total Environment, 407(12), 3702–3706. https://doi.org/10.1016/j.scitotenv.2009.02.013	2009			wastewater	second effluent				disk diffusion	gentamicin	antibiotic		Acinetobacter					CLSI 2006																					10				2	80	2.5	Table 1
	Zhang, Y., Marrs, C. F., Simon, C., & Xi, C. (2009). Wastewater treatment contributes to selective increase of antibiotic resistance among Acinetobacter spp. Science of the Total Environment, 407(12), 3702–3706. https://doi.org/10.1016/j.scitotenv.2009.02.013	2009			wastewater	second effluent				disk diffusion	colistin	antibiotic		Acinetobacter					CLSI 2006																					10				0	80	0	Table 1
	Zhang, Y., Marrs, C. F., Simon, C., & Xi, C. (2009). Wastewater treatment contributes to selective increase of antibiotic resistance among Acinetobacter spp. Science of the Total Environment, 407(12), 3702–3706. https://doi.org/10.1016/j.scitotenv.2009.02.013	2009			surface water	downstream				disk diffusion	trimethoprim	antibiotic		Acinetobacter					CLSI 2006																					5				62	62	100	Table 1
	Zhang, Y., Marrs, C. F., Simon, C., & Xi, C. (2009). Wastewater treatment contributes to selective increase of antibiotic resistance among Acinetobacter spp. Science of the Total Environment, 407(12), 3702–3706. https://doi.org/10.1016/j.scitotenv.2009.02.013	2009			surface water	downstream				disk diffusion	rifampin	antibiotic		Acinetobacter					CLSI 2006																					5				53	62	85.5	Table 1
	Zhang, Y., Marrs, C. F., Simon, C., & Xi, C. (2009). Wastewater treatment contributes to selective increase of antibiotic resistance among Acinetobacter spp. Science of the Total Environment, 407(12), 3702–3706. https://doi.org/10.1016/j.scitotenv.2009.02.013	2009			surface water	downstream				disk diffusion	chloramphenicol	antibiotic		Acinetobacter					CLSI 2006																					30				30	62	48.4	Table 1
	Zhang, Y., Marrs, C. F., Simon, C., & Xi, C. (2009). Wastewater treatment contributes to selective increase of antibiotic resistance among Acinetobacter spp. Science of the Total Environment, 407(12), 3702–3706. https://doi.org/10.1016/j.scitotenv.2009.02.013	2009			surface water	downstream				disk diffusion	amoxicillin/clavulanic acid	antibiotic		Acinetobacter					CLSI 2006																					30				16	62	25.8	Table 1
	Zhang, Y., Marrs, C. F., Simon, C., & Xi, C. (2009). Wastewater treatment contributes to selective increase of antibiotic resistance among Acinetobacter spp. Science of the Total Environment, 407(12), 3702–3706. https://doi.org/10.1016/j.scitotenv.2009.02.013	2009			surface water	downstream				disk diffusion	sulfisoxazole	antibiotic		Acinetobacter					CLSI 2006																					250				0	62	0	Table 1
	Zhang, Y., Marrs, C. F., Simon, C., & Xi, C. (2009). Wastewater treatment contributes to selective increase of antibiotic resistance among Acinetobacter spp. Science of the Total Environment, 407(12), 3702–3706. https://doi.org/10.1016/j.scitotenv.2009.02.013	2009			surface water	downstream				disk diffusion	ciprofloxacin	antibiotic		Acinetobacter					CLSI 2006																					5				0	62	0	Table 1
	Zhang, Y., Marrs, C. F., Simon, C., & Xi, C. (2009). Wastewater treatment contributes to selective increase of antibiotic resistance among Acinetobacter spp. Science of the Total Environment, 407(12), 3702–3706. https://doi.org/10.1016/j.scitotenv.2009.02.013	2009			surface water	downstream				disk diffusion	gentamicin	antibiotic		Acinetobacter					CLSI 2006																					10				0	62	0	Table 1
	Zhang, Y., Marrs, C. F., Simon, C., & Xi, C. (2009). Wastewater treatment contributes to selective increase of antibiotic resistance among Acinetobacter spp. Science of the Total Environment, 407(12), 3702–3706. https://doi.org/10.1016/j.scitotenv.2009.02.013	2009			surface water	downstream				disk diffusion	colistin	antibiotic		Acinetobacter					CLSI 2006																					10				0	62	0	Table 1
	Zhang, Y., Marrs, C. F., Simon, C., & Xi, C. (2009). Wastewater treatment contributes to selective increase of antibiotic resistance among Acinetobacter spp. Science of the Total Environment, 407(12), 3702–3706. https://doi.org/10.1016/j.scitotenv.2009.02.013	2009			wastewater	final effluent				disk diffusion	trimethoprim	antibiotic		Acinetobacter					CLSI 2006																					5				58	58	100	Table 1
	Zhang, Y., Marrs, C. F., Simon, C., & Xi, C. (2009). Wastewater treatment contributes to selective increase of antibiotic resistance among Acinetobacter spp. Science of the Total Environment, 407(12), 3702–3706. https://doi.org/10.1016/j.scitotenv.2009.02.013	2009			wastewater	final effluent				disk diffusion	rifampin	antibiotic		Acinetobacter					CLSI 2006																					5				49	58	84.5	Table 1
	Zhang, Y., Marrs, C. F., Simon, C., & Xi, C. (2009). Wastewater treatment contributes to selective increase of antibiotic resistance among Acinetobacter spp. Science of the Total Environment, 407(12), 3702–3706. https://doi.org/10.1016/j.scitotenv.2009.02.013	2009			wastewater	final effluent				disk diffusion	chloramphenicol	antibiotic		Acinetobacter					CLSI 2006																					30				40	58	69	Table 1
	Zhang, Y., Marrs, C. F., Simon, C., & Xi, C. (2009). Wastewater treatment contributes to selective increase of antibiotic resistance among Acinetobacter spp. Science of the Total Environment, 407(12), 3702–3706. https://doi.org/10.1016/j.scitotenv.2009.02.013	2009			wastewater	final effluent				disk diffusion	amoxicillin/clavulanic acid	antibiotic		Acinetobacter					CLSI 2006																					30				22	58	37.9	Table 1
	Zhang, Y., Marrs, C. F., Simon, C., & Xi, C. (2009). Wastewater treatment contributes to selective increase of antibiotic resistance among Acinetobacter spp. Science of the Total Environment, 407(12), 3702–3706. https://doi.org/10.1016/j.scitotenv.2009.02.013	2009			wastewater	final effluent				disk diffusion	sulfisoxazole	antibiotic		Acinetobacter					CLSI 2006																					250				0	58	0	Table 1
	Zhang, Y., Marrs, C. F., Simon, C., & Xi, C. (2009). Wastewater treatment contributes to selective increase of antibiotic resistance among Acinetobacter spp. Science of the Total Environment, 407(12), 3702–3706. https://doi.org/10.1016/j.scitotenv.2009.02.013	2009			wastewater	final effluent				disk diffusion	ciprofloxacin	antibiotic		Acinetobacter					CLSI 2006																					5				4	58	6.9	Table 1
	Zhang, Y., Marrs, C. F., Simon, C., & Xi, C. (2009). Wastewater treatment contributes to selective increase of antibiotic resistance among Acinetobacter spp. Science of the Total Environment, 407(12), 3702–3706. https://doi.org/10.1016/j.scitotenv.2009.02.013	2009			wastewater	final effluent				disk diffusion	gentamicin	antibiotic		Acinetobacter					CLSI 2006																					10				0	58	0	Table 1
	Zhang, Y., Marrs, C. F., Simon, C., & Xi, C. (2009). Wastewater treatment contributes to selective increase of antibiotic resistance among Acinetobacter spp. Science of the Total Environment, 407(12), 3702–3706. https://doi.org/10.1016/j.scitotenv.2009.02.013	2009			wastewater	final effluent				disk diffusion	colistin	antibiotic		Acinetobacter					CLSI 2006																					10				0	58	0	Table 1
	Zhang, Y., Marrs, C. F., Simon, C., & Xi, C. (2009). Wastewater treatment contributes to selective increase of antibiotic resistance among Acinetobacter spp. Science of the Total Environment, 407(12), 3702–3706. https://doi.org/10.1016/j.scitotenv.2009.02.013	2009			wastewater, surface water				genus	PCR	16S	organism		Acinetobacter					Vanbroekhoven et al.(2004)
	Zhang, Y., Marrs, C. F., Simon, C., & Xi, C. (2009). Wastewater treatment contributes to selective increase of antibiotic resistance among Acinetobacter spp. Science of the Total Environment, 407(12), 3702–3706. https://doi.org/10.1016/j.scitotenv.2009.02.013	2009			wastewater, surface water				primary	culture	acinetobacter	organism		Acinetobacter			LAM			Y	A
EM	Zanetti, M. O., Martins, V. V., Pitondo-Silva, A., & Stehling, E. G. (2013). Antimicrobial resistance, plasmids and class 1 and 2 integrons occurring in Pseudomonas aeruginosa isolated from Brazilian aquatic environments. Water Science and Technology, 67(5), 1144–1149. https://doi.org/10.2166/wst.2013.676	2013	Brazil	South America	wastewater				tertiary	disk diffusion	amikcain	antibiotic	pseudomonas aeruginosa	P. aeruginosa					CLSI 2011																					30				0	31		Table 2
EM	Zanetti, M. O., Martins, V. V., Pitondo-Silva, A., & Stehling, E. G. (2013). Antimicrobial resistance, plasmids and class 1 and 2 integrons occurring in Pseudomonas aeruginosa isolated from Brazilian aquatic environments. Water Science and Technology, 67(5), 1144–1149. https://doi.org/10.2166/wst.2013.676	2013	Brazil	South America	wastewater				tertiary	disk diffusion	amoxicillin	antibiotic	pseudomonas aeruginosa	P. aeruginosa					CLSI 2011																					10				0	31		Table 2
EM	Zanetti, M. O., Martins, V. V., Pitondo-Silva, A., & Stehling, E. G. (2013). Antimicrobial resistance, plasmids and class 1 and 2 integrons occurring in Pseudomonas aeruginosa isolated from Brazilian aquatic environments. Water Science and Technology, 67(5), 1144–1149. https://doi.org/10.2166/wst.2013.676	2013	Brazil	South America	wastewater				tertiary	disk diffusion	aztreonam	antibiotic	pseudomonas aeruginosa	P. aeruginosa					CLSI 2011																					15				6	31		Table 2
EM	Zanetti, M. O., Martins, V. V., Pitondo-Silva, A., & Stehling, E. G. (2013). Antimicrobial resistance, plasmids and class 1 and 2 integrons occurring in Pseudomonas aeruginosa isolated from Brazilian aquatic environments. Water Science and Technology, 67(5), 1144–1149. https://doi.org/10.2166/wst.2013.676	2013	Brazil	South America	wastewater				tertiary	disk diffusion	cefepime	antibiotic	pseudomonas aeruginosa	P. aeruginosa					CLSI 2011																					30				0	31		Table 2
EM	Zanetti, M. O., Martins, V. V., Pitondo-Silva, A., & Stehling, E. G. (2013). Antimicrobial resistance, plasmids and class 1 and 2 integrons occurring in Pseudomonas aeruginosa isolated from Brazilian aquatic environments. Water Science and Technology, 67(5), 1144–1149. https://doi.org/10.2166/wst.2013.676	2013	Brazil	South America	wastewater				tertiary	disk diffusion	ceftazidime	antibiotic	pseudomonas aeruginosa	P. aeruginosa					CLSI 2011																					30				1	31		Table 2
EM	Zanetti, M. O., Martins, V. V., Pitondo-Silva, A., & Stehling, E. G. (2013). Antimicrobial resistance, plasmids and class 1 and 2 integrons occurring in Pseudomonas aeruginosa isolated from Brazilian aquatic environments. Water Science and Technology, 67(5), 1144–1149. https://doi.org/10.2166/wst.2013.676	2013	Brazil	South America	wastewater				tertiary	disk diffusion	ceftriaxone	antibiotic	pseudomonas aeruginosa	P. aeruginosa					CLSI 2011																					30				0	31		Table 2
EM	Zanetti, M. O., Martins, V. V., Pitondo-Silva, A., & Stehling, E. G. (2013). Antimicrobial resistance, plasmids and class 1 and 2 integrons occurring in Pseudomonas aeruginosa isolated from Brazilian aquatic environments. Water Science and Technology, 67(5), 1144–1149. https://doi.org/10.2166/wst.2013.676	2013	Brazil	South America	wastewater				tertiary	disk diffusion	cephalothin	antibiotic	pseudomonas aeruginosa	P. aeruginosa					CLSI 2011																					30				0	31		Table 2
EM	Zanetti, M. O., Martins, V. V., Pitondo-Silva, A., & Stehling, E. G. (2013). Antimicrobial resistance, plasmids and class 1 and 2 integrons occurring in Pseudomonas aeruginosa isolated from Brazilian aquatic environments. Water Science and Technology, 67(5), 1144–1149. https://doi.org/10.2166/wst.2013.676	2013	Brazil	South America	wastewater				tertiary	disk diffusion	chloramphenicol	antibiotic	pseudomonas aeruginosa	P. aeruginosa					CLSI 2011																					30				0	31		Table 2
EM	Zanetti, M. O., Martins, V. V., Pitondo-Silva, A., & Stehling, E. G. (2013). Antimicrobial resistance, plasmids and class 1 and 2 integrons occurring in Pseudomonas aeruginosa isolated from Brazilian aquatic environments. Water Science and Technology, 67(5), 1144–1149. https://doi.org/10.2166/wst.2013.676	2013	Brazil	South America	wastewater				tertiary	disk diffusion	ciprofloxacin	antibiotic	pseudomonas aeruginosa	P. aeruginosa					CLSI 2011																					5				0	31		Table 2
EM	Zanetti, M. O., Martins, V. V., Pitondo-Silva, A., & Stehling, E. G. (2013). Antimicrobial resistance, plasmids and class 1 and 2 integrons occurring in Pseudomonas aeruginosa isolated from Brazilian aquatic environments. Water Science and Technology, 67(5), 1144–1149. https://doi.org/10.2166/wst.2013.676	2013	Brazil	South America	wastewater				tertiary	disk diffusion	gentamicin	antibiotic	pseudomonas aeruginosa	P. aeruginosa					CLSI 2011																					10				1	31		Table 2
EM	Zanetti, M. O., Martins, V. V., Pitondo-Silva, A., & Stehling, E. G. (2013). Antimicrobial resistance, plasmids and class 1 and 2 integrons occurring in Pseudomonas aeruginosa isolated from Brazilian aquatic environments. Water Science and Technology, 67(5), 1144–1149. https://doi.org/10.2166/wst.2013.676	2013	Brazil	South America	wastewater				tertiary	disk diffusion	imipenem	antibiotic	pseudomonas aeruginosa	P. aeruginosa					CLSI 2011																					10				0	31		Table 2
EM	Zanetti, M. O., Martins, V. V., Pitondo-Silva, A., & Stehling, E. G. (2013). Antimicrobial resistance, plasmids and class 1 and 2 integrons occurring in Pseudomonas aeruginosa isolated from Brazilian aquatic environments. Water Science and Technology, 67(5), 1144–1149. https://doi.org/10.2166/wst.2013.676	2013	Brazil	South America	wastewater				tertiary	disk diffusion	meropenem	antibiotic	pseudomonas aeruginosa	P. aeruginosa					CLSI 2011																					10				2	31		Table 2
EM	Zanetti, M. O., Martins, V. V., Pitondo-Silva, A., & Stehling, E. G. (2013). Antimicrobial resistance, plasmids and class 1 and 2 integrons occurring in Pseudomonas aeruginosa isolated from Brazilian aquatic environments. Water Science and Technology, 67(5), 1144–1149. https://doi.org/10.2166/wst.2013.676	2013	Brazil	South America	wastewater				tertiary	disk diffusion	piperacillin-tazobactam	antibiotic	pseudomonas aeruginosa	P. aeruginosa					CLSI 2011																					110				1	31		Table 2
EM	Zanetti, M. O., Martins, V. V., Pitondo-Silva, A., & Stehling, E. G. (2013). Antimicrobial resistance, plasmids and class 1 and 2 integrons occurring in Pseudomonas aeruginosa isolated from Brazilian aquatic environments. Water Science and Technology, 67(5), 1144–1149. https://doi.org/10.2166/wst.2013.676	2013	Brazil	South America	wastewater				tertiary	disk diffusion	polymyxin B	antibiotic	pseudomonas aeruginosa	P. aeruginosa					CLSI 2011																					300 units				0	31		Table 2
EM	Zanetti, M. O., Martins, V. V., Pitondo-Silva, A., & Stehling, E. G. (2013). Antimicrobial resistance, plasmids and class 1 and 2 integrons occurring in Pseudomonas aeruginosa isolated from Brazilian aquatic environments. Water Science and Technology, 67(5), 1144–1149. https://doi.org/10.2166/wst.2013.676	2013	Brazil	South America	wastewater				tertiary	disk diffusion	riphampicin	antibiotic	pseudomonas aeruginosa	P. aeruginosa					CLSI 2011																					5				0	31		Table 2
EM	Zanetti, M. O., Martins, V. V., Pitondo-Silva, A., & Stehling, E. G. (2013). Antimicrobial resistance, plasmids and class 1 and 2 integrons occurring in Pseudomonas aeruginosa isolated from Brazilian aquatic environments. Water Science and Technology, 67(5), 1144–1149. https://doi.org/10.2166/wst.2013.676	2013	Brazil	South America	wastewater				tertiary	disk diffusion	streptomycin	antibiotic	pseudomonas aeruginosa	P. aeruginosa					CLSI 2011																					10				0	31		Table 2
EM	Zanetti, M. O., Martins, V. V., Pitondo-Silva, A., & Stehling, E. G. (2013). Antimicrobial resistance, plasmids and class 1 and 2 integrons occurring in Pseudomonas aeruginosa isolated from Brazilian aquatic environments. Water Science and Technology, 67(5), 1144–1149. https://doi.org/10.2166/wst.2013.676	2013	Brazil	South America	wastewater				tertiary	disk diffusion	tetracycline	antibiotic	pseudomonas aeruginosa	P. aeruginosa					CLSI 2011																					30				10	31		Table 2
EM	Zanetti, M. O., Martins, V. V., Pitondo-Silva, A., & Stehling, E. G. (2013). Antimicrobial resistance, plasmids and class 1 and 2 integrons occurring in Pseudomonas aeruginosa isolated from Brazilian aquatic environments. Water Science and Technology, 67(5), 1144–1149. https://doi.org/10.2166/wst.2013.676	2013	Brazil	South America	wastewater				tertiary	disk diffusion	Ticarcillin/Clavulanic acid	antibiotic	pseudomonas aeruginosa	P. aeruginosa					CLSI 2011																					85				5	31		Table 2
EM	Zanetti, M. O., Martins, V. V., Pitondo-Silva, A., & Stehling, E. G. (2013). Antimicrobial resistance, plasmids and class 1 and 2 integrons occurring in Pseudomonas aeruginosa isolated from Brazilian aquatic environments. Water Science and Technology, 67(5), 1144–1149. https://doi.org/10.2166/wst.2013.676	2013	Brazil	South America	wastewater				tertiary	disk diffusion	tobramycin	antibiotic	pseudomonas aeruginosa	P. aeruginosa					CLSI 2011																					10				0	31		Table 2
EM	Zanetti, M. O., Martins, V. V., Pitondo-Silva, A., & Stehling, E. G. (2013). Antimicrobial resistance, plasmids and class 1 and 2 integrons occurring in Pseudomonas aeruginosa isolated from Brazilian aquatic environments. Water Science and Technology, 67(5), 1144–1149. https://doi.org/10.2166/wst.2013.676	2013	Brazil	South America	wastewater				tertiary	disk diffusion	trimethopin	antibiotic	pseudomonas aeruginosa	P. aeruginosa					CLSI 2011																					5				0	31		Table 2
EM	Zanetti, M. O., Martins, V. V., Pitondo-Silva, A., & Stehling, E. G. (2013). Antimicrobial resistance, plasmids and class 1 and 2 integrons occurring in Pseudomonas aeruginosa isolated from Brazilian aquatic environments. Water Science and Technology, 67(5), 1144–1149. https://doi.org/10.2166/wst.2013.676	2013	Brazil	South America	wastewater				tertiary	PCR	int1	MGE	pseudomonas aeruginosa	P. aeruginosa					Fonseca et al. 2005																						AAAACCGCCACTGCGCCGTTA	GAAGACGGCTGCACTGAACG
EM	Zanetti, M. O., Martins, V. V., Pitondo-Silva, A., & Stehling, E. G. (2013). Antimicrobial resistance, plasmids and class 1 and 2 integrons occurring in Pseudomonas aeruginosa isolated from Brazilian aquatic environments. Water Science and Technology, 67(5), 1144–1149. https://doi.org/10.2166/wst.2013.676	2013	Brazil	South America	wastewater				tertiary	PCR	int2	MGE	pseudomonas aeruginosa	P. aeruginosa					Fonseca et al. 2005																						GCGTTTTATGTCTAACAGTCC	AAGTAGCATAGTCCATCC
EM	Zanetti, M. O., Martins, V. V., Pitondo-Silva, A., & Stehling, E. G. (2013). Antimicrobial resistance, plasmids and class 1 and 2 integrons occurring in Pseudomonas aeruginosa isolated from Brazilian aquatic environments. Water Science and Technology, 67(5), 1144–1149. https://doi.org/10.2166/wst.2013.676	2013	Brazil	South America	wastewater				tertiary	PCR	int3	MGE	pseudomonas aeruginosa	P. aeruginosa					Fonseca et al. 2005																						ACT TTCAGCACATGCG	TCTGTGGACCCACAAAC
EM	Zanetti, M. O., Martins, V. V., Pitondo-Silva, A., & Stehling, E. G. (2013). Antimicrobial resistance, plasmids and class 1 and 2 integrons occurring in Pseudomonas aeruginosa isolated from Brazilian aquatic environments. Water Science and Technology, 67(5), 1144–1149. https://doi.org/10.2166/wst.2013.676	2013	Brazil	South America	wastewater				species	Sequencing	oprL	organism	pseudomonas aeruginosa	P. aeruginosa					De Vos et al. 1997																	QIAamp DNA Mini Kit	Sambrook & Russel 2001	Pseudomonas aeruginosa ATCC 27853			ATGGAAATGCT- GAAATTCGGC	CTTCTTCAGCTCGACGCGACG
EM	Zanetti, M. O., Martins, V. V., Pitondo-Silva, A., & Stehling, E. G. (2013). Antimicrobial resistance, plasmids and class 1 and 2 integrons occurring in Pseudomonas aeruginosa isolated from Brazilian aquatic environments. Water Science and Technology, 67(5), 1144–1149. https://doi.org/10.2166/wst.2013.676	2013	Brazil	South America	wastewater		Y	Y	primary	culture	Pseudomonas aeruginosa	organism	pseudomonas aeruginosa	P. aeruginosa	membrane fitration	0.45	centrimide			Y	A			48-72	37					mL			100
EM	Zanetti, M. O., Martins, V. V., Pitondo-Silva, A., & Stehling, E. G. (2013). Antimicrobial resistance, plasmids and class 1 and 2 integrons occurring in Pseudomonas aeruginosa isolated from Brazilian aquatic environments. Water Science and Technology, 67(5), 1144–1149. https://doi.org/10.2166/wst.2013.676	2013	Brazil	South America	wastewater				species	biochemical test	Pseudomonas aeruginosa	organism	pseudomonas aeruginosa	P. aeruginosa					Murray et al. 1995
JC	Warren, W. J.; Jeter, R. M.; Kimbrough, R. C.; Zak, J. C.. In: CANADIAN JOURNAL OF MICROBIOLOGY. 50(6):397-404; Canada: NATIONAL RESEARCH COUNCIL CANADA, 2004. Language: English, Database: British Library Document Supply Centre Inside Serials & Conference Proceedings	2004	Canada	N. America	surface water	recreational lake			Tertiary	Disk Diffusion	Cefuroxime	Antibiotic	Aeromonas	Aeromonas					NCCLS 1991																Escherichia coli ATCC 25922, Pseudomonas aeruginosa ATCC 27853, and Staphylococcus aureus ATCC 25923					30				1	151	0.7	text
JC	Warren, W. J.; Jeter, R. M.; Kimbrough, R. C.; Zak, J. C.. In: CANADIAN JOURNAL OF MICROBIOLOGY. 50(6):397-404; Canada: NATIONAL RESEARCH COUNCIL CANADA, 2004. Language: English, Database: British Library Document Supply Centre Inside Serials & Conference Proceedings	2004	Canada	N. America	surface water	recreational lake			Tertiary	Disk Diffusion	Co-trimoxazole	Antibiotic	Aeromonas	Aeromonas					NCCLS 1991																Escherichia coli ATCC 25922, Pseudomonas aeruginosa ATCC 27853, and Staphylococcus aureus ATCC 25923					25				4	151	2.6	text
JC	Warren, W. J.; Jeter, R. M.; Kimbrough, R. C.; Zak, J. C.. In: CANADIAN JOURNAL OF MICROBIOLOGY. 50(6):397-404; Canada: NATIONAL RESEARCH COUNCIL CANADA, 2004. Language: English, Database: British Library Document Supply Centre Inside Serials & Conference Proceedings	2004	Canada	N. America	surface water	recreational lake			Tertiary	Disk Diffusion	Ofloxacin	Antibiotic	Aeromonas	Aeromonas					NCCLS 1991																Escherichia coli ATCC 25922, Pseudomonas aeruginosa ATCC 27853, and Staphylococcus aureus ATCC 25923					5				0	151	0	text
JC	Warren, W. J.; Jeter, R. M.; Kimbrough, R. C.; Zak, J. C.. In: CANADIAN JOURNAL OF MICROBIOLOGY. 50(6):397-404; Canada: NATIONAL RESEARCH COUNCIL CANADA, 2004. Language: English, Database: British Library Document Supply Centre Inside Serials & Conference Proceedings	2004	Canada	N. America	surface water	recreational lake			Tertiary	Disk Diffusion	Tetracycline	Antibiotic	Aeromonas	Aeromonas					NCCLS 1991																Escherichia coli ATCC 25922, Pseudomonas aeruginosa ATCC 27853, and Staphylococcus aureus ATCC 25923					30				4	151	2.6	text
JC	Warren, W. J.; Jeter, R. M.; Kimbrough, R. C.; Zak, J. C.. In: CANADIAN JOURNAL OF MICROBIOLOGY. 50(6):397-404; Canada: NATIONAL RESEARCH COUNCIL CANADA, 2004. Language: English, Database: British Library Document Supply Centre Inside Serials & Conference Proceedings	2004	Canada	N. America	surface water	recreational lake			species	Microstation System Release 3.50	Aeromonas	Organism	Aeromonas	Aeromonas																					Aeromonas hydrophila ATCC 7965
JC	Warren, W. J.; Jeter, R. M.; Kimbrough, R. C.; Zak, J. C.. In: CANADIAN JOURNAL OF MICROBIOLOGY. 50(6):397-404; Canada: NATIONAL RESEARCH COUNCIL CANADA, 2004. Language: English, Database: British Library Document Supply Centre Inside Serials & Conference Proceedings	2004	Canada	N. America	surface water	recreational lake	Y	Y	Primary	Culture	Aeromonas	Organism	Aeromonas	Aeromonas			Ryan's Aeromonas medium		Holmes and Sartory, 1993; Atlas 1995	Y	A			24	37	2550	25		1996-1997	mL	500	100	0.1
	Vivas, M. C., Caicedo, L. D., & Castillo, J. E. (2019). Occurrence of β -Lactamase-Producing Gram-Negative Bacterial Isolates in Water Sources in Cali City, Colombia. International Journal of Microbiology, 2019. https://doi.org/10.1155/2019/1375060	2019			wastewater, surface water					double-disk synergy	ESBL	antibiotic		pseudomonas
	Vivas, M. C., Caicedo, L. D., & Castillo, J. E. (2019). Occurrence of β -Lactamase-Producing Gram-Negative Bacterial Isolates in Water Sources in Cali City, Colombia. International Journal of Microbiology, 2019. https://doi.org/10.1155/2019/1375060	2019			wastewater, surface water					disk diffusion	trimethoprim/sulfamethoxazole	antibiotic		pseudomonas					CLSI 2015																					23.75/1.25
	Vivas, M. C., Caicedo, L. D., & Castillo, J. E. (2019). Occurrence of β -Lactamase-Producing Gram-Negative Bacterial Isolates in Water Sources in Cali City, Colombia. International Journal of Microbiology, 2019. https://doi.org/10.1155/2019/1375060	2019			wastewater, surface water					disk diffusion	gentamicin	antibiotic		pseudomonas					CLSI 2015																					10
	Vivas, M. C., Caicedo, L. D., & Castillo, J. E. (2019). Occurrence of β -Lactamase-Producing Gram-Negative Bacterial Isolates in Water Sources in Cali City, Colombia. International Journal of Microbiology, 2019. https://doi.org/10.1155/2019/1375060	2019			wastewater, surface water					disk diffusion	ciprofloxacin	antibiotic		pseudomonas					CLSI 2015																					5
	Vivas, M. C., Caicedo, L. D., & Castillo, J. E. (2019). Occurrence of β -Lactamase-Producing Gram-Negative Bacterial Isolates in Water Sources in Cali City, Colombia. International Journal of Microbiology, 2019. https://doi.org/10.1155/2019/1375060	2019			wastewater, surface water					disk diffusion	ceftazidime	antibiotic		pseudomonas					CLSI 2015																					30
	Vivas, M. C., Caicedo, L. D., & Castillo, J. E. (2019). Occurrence of β -Lactamase-Producing Gram-Negative Bacterial Isolates in Water Sources in Cali City, Colombia. International Journal of Microbiology, 2019. https://doi.org/10.1155/2019/1375060	2019			wastewater, surface water					disk diffusion	cefoxitin	antibiotic		pseudomonas					CLSI 2015																					30
	Vivas, M. C., Caicedo, L. D., & Castillo, J. E. (2019). Occurrence of β -Lactamase-Producing Gram-Negative Bacterial Isolates in Water Sources in Cali City, Colombia. International Journal of Microbiology, 2019. https://doi.org/10.1155/2019/1375060	2019			wastewater, surface water					disk diffusion	cefotaxime	antibiotic		pseudomonas					CLSI 2015																					30
	Vivas, M. C., Caicedo, L. D., & Castillo, J. E. (2019). Occurrence of β -Lactamase-Producing Gram-Negative Bacterial Isolates in Water Sources in Cali City, Colombia. International Journal of Microbiology, 2019. https://doi.org/10.1155/2019/1375060	2019			wastewater, surface water					disk diffusion	meropenem	antibiotic		pseudomonas					CLSI 2015																					10
	Vivas, M. C., Caicedo, L. D., & Castillo, J. E. (2019). Occurrence of β -Lactamase-Producing Gram-Negative Bacterial Isolates in Water Sources in Cali City, Colombia. International Journal of Microbiology, 2019. https://doi.org/10.1155/2019/1375060	2019			wastewater, surface water					disk diffusion	piperacillin/tazobactam	antibiotic		pseudomonas					CLSI 2015																					40
	Vivas, M. C., Caicedo, L. D., & Castillo, J. E. (2019). Occurrence of β -Lactamase-Producing Gram-Negative Bacterial Isolates in Water Sources in Cali City, Colombia. International Journal of Microbiology, 2019. https://doi.org/10.1155/2019/1375060	2019			wastewater, surface water					disk diffusion	cefixime	antibiotic		pseudomonas					CLSI 2015																					5
	Vivas, M. C., Caicedo, L. D., & Castillo, J. E. (2019). Occurrence of β -Lactamase-Producing Gram-Negative Bacterial Isolates in Water Sources in Cali City, Colombia. International Journal of Microbiology, 2019. https://doi.org/10.1155/2019/1375060	2019			wastewater, surface water					PCR	TEM	ARG		pseudomonas
	Vivas, M. C., Caicedo, L. D., & Castillo, J. E. (2019). Occurrence of β -Lactamase-Producing Gram-Negative Bacterial Isolates in Water Sources in Cali City, Colombia. International Journal of Microbiology, 2019. https://doi.org/10.1155/2019/1375060	2019			wastewater, surface water					PCR	CTX-M-9	ARG		pseudomonas
	Vivas, M. C., Caicedo, L. D., & Castillo, J. E. (2019). Occurrence of β -Lactamase-Producing Gram-Negative Bacterial Isolates in Water Sources in Cali City, Colombia. International Journal of Microbiology, 2019. https://doi.org/10.1155/2019/1375060	2019			wastewater, surface water					PCR	IMP-1	ARG		pseudomonas
	Vivas, M. C., Caicedo, L. D., & Castillo, J. E. (2019). Occurrence of β -Lactamase-Producing Gram-Negative Bacterial Isolates in Water Sources in Cali City, Colombia. International Journal of Microbiology, 2019. https://doi.org/10.1155/2019/1375060	2019			wastewater, surface water					PCR	VIM-2	ARG		pseudomonas
	Vivas, M. C., Caicedo, L. D., & Castillo, J. E. (2019). Occurrence of β -Lactamase-Producing Gram-Negative Bacterial Isolates in Water Sources in Cali City, Colombia. International Journal of Microbiology, 2019. https://doi.org/10.1155/2019/1375060	2019			wastewater, surface water					PCR	AmpC	ARG		pseudomonas
	Vivas, M. C., Caicedo, L. D., & Castillo, J. E. (2019). Occurrence of β -Lactamase-Producing Gram-Negative Bacterial Isolates in Water Sources in Cali City, Colombia. International Journal of Microbiology, 2019. https://doi.org/10.1155/2019/1375060	2019			wastewater, surface water				genus	Vitek 2-ID	pseudomonas	organism		pseudomonas
	Vivas, M. C., Caicedo, L. D., & Castillo, J. E. (2019). Occurrence of β -Lactamase-Producing Gram-Negative Bacterial Isolates in Water Sources in Cali City, Colombia. International Journal of Microbiology, 2019. https://doi.org/10.1155/2019/1375060	2019			wastewater, surface water				primary	culture	pseudomonas	organism		pseudomonas			cetrimide			Y	A
EM	Verburg, I., García-Cobos, S., Leal, L. H., Waar, K., Friedrich, A. W., & Schmitt, H. (2019). Abundance and antimicrobial resistance of three bacterial species along a complete wastewater pathway. Microorganisms, 7(9). https://doi.org/10.3390/microorganisms7090312	2019	The Netherlands	Europe	wastewater	community			tertiary	disk diffusion	ceftazidime	antibiotic	aeromonas	Aeromonas					EUCAST (26)																											1	Figure 2 estimate
EM	Verburg, I., García-Cobos, S., Leal, L. H., Waar, K., Friedrich, A. W., & Schmitt, H. (2019). Abundance and antimicrobial resistance of three bacterial species along a complete wastewater pathway. Microorganisms, 7(9). https://doi.org/10.3390/microorganisms7090312	2019	The Netherlands	Europe	wastewater	hospital			tertiary	disk diffusion	ceftazidime	antibiotic	aeromonas	Aeromonas					EUCAST (26)																											15	Figure 2 estimate
EM	Verburg, I., García-Cobos, S., Leal, L. H., Waar, K., Friedrich, A. W., & Schmitt, H. (2019). Abundance and antimicrobial resistance of three bacterial species along a complete wastewater pathway. Microorganisms, 7(9). https://doi.org/10.3390/microorganisms7090312	2019	The Netherlands	Europe	wastewater	nursing home			tertiary	disk diffusion	ceftazidime	antibiotic	aeromonas	Aeromonas					EUCAST (26)																											0	Figure 2 estimate
EM	Verburg, I., García-Cobos, S., Leal, L. H., Waar, K., Friedrich, A. W., & Schmitt, H. (2019). Abundance and antimicrobial resistance of three bacterial species along a complete wastewater pathway. Microorganisms, 7(9). https://doi.org/10.3390/microorganisms7090312	2019	The Netherlands	Europe	wastewater	community			tertiary	disk diffusion	ciprofloxacin	antibiotic	aeromonas	Aeromonas					EUCAST (26)																											0	Figure 2 estimate
EM	Verburg, I., García-Cobos, S., Leal, L. H., Waar, K., Friedrich, A. W., & Schmitt, H. (2019). Abundance and antimicrobial resistance of three bacterial species along a complete wastewater pathway. Microorganisms, 7(9). https://doi.org/10.3390/microorganisms7090312	2019	The Netherlands	Europe	wastewater	hospital			tertiary	disk diffusion	ciprofloxacin	antibiotic	aeromonas	Aeromonas					EUCAST (26)																											23	Figure 2 estimate
EM	Verburg, I., García-Cobos, S., Leal, L. H., Waar, K., Friedrich, A. W., & Schmitt, H. (2019). Abundance and antimicrobial resistance of three bacterial species along a complete wastewater pathway. Microorganisms, 7(9). https://doi.org/10.3390/microorganisms7090312	2019	The Netherlands	Europe	wastewater	nursing home			tertiary	disk diffusion	ciprofloxacin	antibiotic	aeromonas	Aeromonas					EUCAST (26)																											15	Figure 2 estimate
EM	Verburg, I., García-Cobos, S., Leal, L. H., Waar, K., Friedrich, A. W., & Schmitt, H. (2019). Abundance and antimicrobial resistance of three bacterial species along a complete wastewater pathway. Microorganisms, 7(9). https://doi.org/10.3390/microorganisms7090312	2019	The Netherlands	Europe	wastewater	community			tertiary	disk diffusion	co-trimoxazole	antibiotic	aeromonas	Aeromonas					EUCAST (26)																											3	Figure 2 estimate
EM	Verburg, I., García-Cobos, S., Leal, L. H., Waar, K., Friedrich, A. W., & Schmitt, H. (2019). Abundance and antimicrobial resistance of three bacterial species along a complete wastewater pathway. Microorganisms, 7(9). https://doi.org/10.3390/microorganisms7090312	2019	The Netherlands	Europe	wastewater	hospital			tertiary	disk diffusion	co-trimoxazole	antibiotic	aeromonas	Aeromonas					EUCAST (26)																											32	Figure 2 estimate
EM	Verburg, I., García-Cobos, S., Leal, L. H., Waar, K., Friedrich, A. W., & Schmitt, H. (2019). Abundance and antimicrobial resistance of three bacterial species along a complete wastewater pathway. Microorganisms, 7(9). https://doi.org/10.3390/microorganisms7090312	2019	The Netherlands	Europe	wastewater	nursing home			tertiary	disk diffusion	co-trimoxazole	antibiotic	aeromonas	Aeromonas					EUCAST (26)																											21	Figure 2 estimate
EM	Verburg, I., García-Cobos, S., Leal, L. H., Waar, K., Friedrich, A. W., & Schmitt, H. (2019). Abundance and antimicrobial resistance of three bacterial species along a complete wastewater pathway. Microorganisms, 7(9). https://doi.org/10.3390/microorganisms7090312	2019	The Netherlands	Europe	wastewater	community			tertiary	disk diffusion	gentamicin	antibiotic	aeromonas	Aeromonas					EUCAST (26)																											2	Figure 2 estimate
EM	Verburg, I., García-Cobos, S., Leal, L. H., Waar, K., Friedrich, A. W., & Schmitt, H. (2019). Abundance and antimicrobial resistance of three bacterial species along a complete wastewater pathway. Microorganisms, 7(9). https://doi.org/10.3390/microorganisms7090312	2019	The Netherlands	Europe	wastewater	hospital			tertiary	disk diffusion	gentamicin	antibiotic	aeromonas	Aeromonas					EUCAST (26)																											14	Figure 2 estimate
EM	Verburg, I., García-Cobos, S., Leal, L. H., Waar, K., Friedrich, A. W., & Schmitt, H. (2019). Abundance and antimicrobial resistance of three bacterial species along a complete wastewater pathway. Microorganisms, 7(9). https://doi.org/10.3390/microorganisms7090312	2019	The Netherlands	Europe	wastewater	nursing home			tertiary	disk diffusion	gentamicin	antibiotic	aeromonas	Aeromonas					EUCAST (26)																											2	Figure 2 estimate
EM	Verburg, I., García-Cobos, S., Leal, L. H., Waar, K., Friedrich, A. W., & Schmitt, H. (2019). Abundance and antimicrobial resistance of three bacterial species along a complete wastewater pathway. Microorganisms, 7(9). https://doi.org/10.3390/microorganisms7090312	2019	The Netherlands	Europe	wastewater	community			tertiary	disk diffusion	meropenem	antibiotic	aeromonas	Aeromonas					EUCAST (26)
EM	Verburg, I., García-Cobos, S., Leal, L. H., Waar, K., Friedrich, A. W., & Schmitt, H. (2019). Abundance and antimicrobial resistance of three bacterial species along a complete wastewater pathway. Microorganisms, 7(9). https://doi.org/10.3390/microorganisms7090312	2019	The Netherlands	Europe	wastewater	hospital			tertiary	disk diffusion	meropenem	antibiotic	aeromonas	Aeromonas					EUCAST (26)
EM	Verburg, I., García-Cobos, S., Leal, L. H., Waar, K., Friedrich, A. W., & Schmitt, H. (2019). Abundance and antimicrobial resistance of three bacterial species along a complete wastewater pathway. Microorganisms, 7(9). https://doi.org/10.3390/microorganisms7090312	2019	The Netherlands	Europe	wastewater	nursing home			tertiary	disk diffusion	meropenem	antibiotic	aeromonas	Aeromonas					EUCAST (26)
EM	Verburg, I., García-Cobos, S., Leal, L. H., Waar, K., Friedrich, A. W., & Schmitt, H. (2019). Abundance and antimicrobial resistance of three bacterial species along a complete wastewater pathway. Microorganisms, 7(9). https://doi.org/10.3390/microorganisms7090312	2019	The Netherlands	Europe	wastewater	community			tertiary	disk diffusion	piperacillin-tazobactam	antibiotic	aeromonas	Aeromonas					EUCAST (26)																											2	Figure 2 estimate
EM	Verburg, I., García-Cobos, S., Leal, L. H., Waar, K., Friedrich, A. W., & Schmitt, H. (2019). Abundance and antimicrobial resistance of three bacterial species along a complete wastewater pathway. Microorganisms, 7(9). https://doi.org/10.3390/microorganisms7090312	2019	The Netherlands	Europe	wastewater	hospital			tertiary	disk diffusion	piperacillin-tazobactam	antibiotic	aeromonas	Aeromonas					EUCAST (26)																											30	Figure 2 estimate
EM	Verburg, I., García-Cobos, S., Leal, L. H., Waar, K., Friedrich, A. W., & Schmitt, H. (2019). Abundance and antimicrobial resistance of three bacterial species along a complete wastewater pathway. Microorganisms, 7(9). https://doi.org/10.3390/microorganisms7090312	2019	The Netherlands	Europe	wastewater	nursing home			tertiary	disk diffusion	piperacillin-tazobactam	antibiotic	aeromonas	Aeromonas					EUCAST (26)																											2	Figure 2 estimate
EM	Verburg, I., García-Cobos, S., Leal, L. H., Waar, K., Friedrich, A. W., & Schmitt, H. (2019). Abundance and antimicrobial resistance of three bacterial species along a complete wastewater pathway. Microorganisms, 7(9). https://doi.org/10.3390/microorganisms7090312	2019	The Netherlands	Europe	wastewater, surface water				genus	MALDI-TOF MS	Aeromonas	organism	aeromonas	Aeromonas
EM	Verburg, I., García-Cobos, S., Leal, L. H., Waar, K., Friedrich, A. W., & Schmitt, H. (2019). Abundance and antimicrobial resistance of three bacterial species along a complete wastewater pathway. Microorganisms, 7(9). https://doi.org/10.3390/microorganisms7090312	2019	The Netherlands	Europe	wastewater, surface water		Y	N	primary	culture	Aeromonas	organism	aeromonas	Aeromonas	membrane filtration	0.45	RYAN			Y	A			16-24	37	100000	10000	74-87.7	2017
KL	Tuméo E, Gbaguidi-Haore H, Patry I, Bertrand X, Thouverez M, Talon D. Are antibiotic-resistant Pseudomonas aeruginosa isolated from hospitalised patients recovered in the hospital effluents? Int J Hyg Environ Health. 2008 Mar;211(1-2):200-4. doi: 10.1016/j.ijheh.2007.02.010. Epub 2007 Apr 24. PMID: 17459769.	2008	France	Europe	wastewater	hospital			tertiary	disk diffusion	16 antibiotics but not listed	antibiotic	pseudomonas aeruginosa	P. aeruginosa					Soussy et al., 2000
KL	Tuméo E, Gbaguidi-Haore H, Patry I, Bertrand X, Thouverez M, Talon D. Are antibiotic-resistant Pseudomonas aeruginosa isolated from hospitalised patients recovered in the hospital effluents? Int J Hyg Environ Health. 2008 Mar;211(1-2):200-4. doi: 10.1016/j.ijheh.2007.02.010. Epub 2007 Apr 24. PMID: 17459769.	2008	France	Europe	wastewater	hospital	Y	Y	primary	culture	pseudomonas aeruginosa	organism	pseudomonas aeruginosa	P. aeruginosa			cetrimide broth			y	A			48	41				2005	ml	100		0.1
KL	Tuméo E, Gbaguidi-Haore H, Patry I, Bertrand X, Thouverez M, Talon D. Are antibiotic-resistant Pseudomonas aeruginosa isolated from hospitalised patients recovered in the hospital effluents? Int J Hyg Environ Health. 2008 Mar;211(1-2):200-4. doi: 10.1016/j.ijheh.2007.02.010. Epub 2007 Apr 24. PMID: 17459769.	2008	France	Europe	wastewater	hospital			species	API 20NE	pseudomonas aeruginosa	organism	pseudomonas aeruginosa	P. aeruginosa																									20 NE system
	Teshome, A., Alemayehu, T., Deriba, W., & Ayele, Y. (2020). Antibiotic Resistance Profile of Bacteria Isolated from Wastewater Systems in Eastern Ethiopia. Journal of Environmental and Public Health, 2020. https://doi.org/10.1155/2020/2796365	2020			wastewater	treatment train				disk diffusion	ceftazidime	antibiotic		Aeromonas					EUCAST																					10				61	142
	Teshome, A., Alemayehu, T., Deriba, W., & Ayele, Y. (2020). Antibiotic Resistance Profile of Bacteria Isolated from Wastewater Systems in Eastern Ethiopia. Journal of Environmental and Public Health, 2020. https://doi.org/10.1155/2020/2796365	2020			wastewater	treatment train				disk diffusion	cefepime	antibiotic		Aeromonas					EUCAST																					30				69	142
	Teshome, A., Alemayehu, T., Deriba, W., & Ayele, Y. (2020). Antibiotic Resistance Profile of Bacteria Isolated from Wastewater Systems in Eastern Ethiopia. Journal of Environmental and Public Health, 2020. https://doi.org/10.1155/2020/2796365	2020			wastewater	treatment train				disk diffusion	levofloxacin	antibiotic		Aeromonas					EUCAST																					5				44	142
	Teshome, A., Alemayehu, T., Deriba, W., & Ayele, Y. (2020). Antibiotic Resistance Profile of Bacteria Isolated from Wastewater Systems in Eastern Ethiopia. Journal of Environmental and Public Health, 2020. https://doi.org/10.1155/2020/2796365	2020			wastewater	treatment train				disk diffusion	ciprofloxacin	antibiotic		Aeromonas					EUCAST																					5				60	142
	Teshome, A., Alemayehu, T., Deriba, W., & Ayele, Y. (2020). Antibiotic Resistance Profile of Bacteria Isolated from Wastewater Systems in Eastern Ethiopia. Journal of Environmental and Public Health, 2020. https://doi.org/10.1155/2020/2796365	2020			wastewater	treatment train				disk diffusion	co-trimoxazole	antibiotic		Aeromonas					EUCAST																					1.25/23.75				78	142
	Teshome, A., Alemayehu, T., Deriba, W., & Ayele, Y. (2020). Antibiotic Resistance Profile of Bacteria Isolated from Wastewater Systems in Eastern Ethiopia. Journal of Environmental and Public Health, 2020. https://doi.org/10.1155/2020/2796365	2020			wastewater	treatment train				disk diffusion	ceftazidime	antibiotic	pseudomonas aeruginosa	P. aeruginosa					EUCAST																					10				77	143
	Teshome, A., Alemayehu, T., Deriba, W., & Ayele, Y. (2020). Antibiotic Resistance Profile of Bacteria Isolated from Wastewater Systems in Eastern Ethiopia. Journal of Environmental and Public Health, 2020. https://doi.org/10.1155/2020/2796365	2020			wastewater	treatment train				disk diffusion	cefepime	antibiotic	pseudomonas aeruginosa	P. aeruginosa					EUCAST																					30				71	143
	Teshome, A., Alemayehu, T., Deriba, W., & Ayele, Y. (2020). Antibiotic Resistance Profile of Bacteria Isolated from Wastewater Systems in Eastern Ethiopia. Journal of Environmental and Public Health, 2020. https://doi.org/10.1155/2020/2796365	2020			wastewater	treatment train				disk diffusion	gentamicin	antibiotic	pseudomonas aeruginosa	P. aeruginosa					EUCAST																					10				37	143
	Teshome, A., Alemayehu, T., Deriba, W., & Ayele, Y. (2020). Antibiotic Resistance Profile of Bacteria Isolated from Wastewater Systems in Eastern Ethiopia. Journal of Environmental and Public Health, 2020. https://doi.org/10.1155/2020/2796365	2020			wastewater	treatment train				disk diffusion	amikacin	antibiotic	pseudomonas aeruginosa	P. aeruginosa					EUCAST																					30				77	143
	Teshome, A., Alemayehu, T., Deriba, W., & Ayele, Y. (2020). Antibiotic Resistance Profile of Bacteria Isolated from Wastewater Systems in Eastern Ethiopia. Journal of Environmental and Public Health, 2020. https://doi.org/10.1155/2020/2796365	2020			wastewater	treatment train				disk diffusion	levofloxacin	antibiotic	pseudomonas aeruginosa	P. aeruginosa					EUCAST																					5				43	143
	Teshome, A., Alemayehu, T., Deriba, W., & Ayele, Y. (2020). Antibiotic Resistance Profile of Bacteria Isolated from Wastewater Systems in Eastern Ethiopia. Journal of Environmental and Public Health, 2020. https://doi.org/10.1155/2020/2796365	2020			wastewater	treatment train				disk diffusion	ciprofloxacin	antibiotic	pseudomonas aeruginosa	P. aeruginosa					EUCAST																					5				52	143
	Teshome, A., Alemayehu, T., Deriba, W., & Ayele, Y. (2020). Antibiotic Resistance Profile of Bacteria Isolated from Wastewater Systems in Eastern Ethiopia. Journal of Environmental and Public Health, 2020. https://doi.org/10.1155/2020/2796365	2020			wastewater	treatment train				disk diffusion	meropenem	antibiotic	pseudomonas aeruginosa	P. aeruginosa					EUCAST																					10				41	143
	Teshome, A., Alemayehu, T., Deriba, W., & Ayele, Y. (2020). Antibiotic Resistance Profile of Bacteria Isolated from Wastewater Systems in Eastern Ethiopia. Journal of Environmental and Public Health, 2020. https://doi.org/10.1155/2020/2796365	2020			wastewater	treatment train			primary	culture	aeromonas	organism		Aeromonas			ADA-V			Y	A
	Teshome, A., Alemayehu, T., Deriba, W., & Ayele, Y. (2020). Antibiotic Resistance Profile of Bacteria Isolated from Wastewater Systems in Eastern Ethiopia. Journal of Environmental and Public Health, 2020. https://doi.org/10.1155/2020/2796365	2020			wastewater	treatment train			primary	culture	pseudomonas aeruginosa	organism	pseudomonas aeruginosa	P. aeruginosa			cetrimide			Y	A
IK	Suzuki Y, Kajii S, Nishiyama M, Iguchi A. Susceptibility of Pseudomonas aeruginosa isolates collected from river water in Japan to antipseudomonal agents. Science of the total environment. 2013 Apr 15;450:148-54.	2013	Japan	Asia	Surface water	upstream			tertiary	MIC	amikacin	Antibiotic	pseudomonas aeruginosa	P. aeruginosa					CLSI 2007																									0	139		Table 3
IK	Suzuki Y, Kajii S, Nishiyama M, Iguchi A. Susceptibility of Pseudomonas aeruginosa isolates collected from river water in Japan to antipseudomonal agents. Science of the total environment. 2013 Apr 15;450:148-54.	2013	Japan	Asia	Surface water	downstream of effluent			tertiary	MIC	amikacin	Antibiotic	pseudomonas aeruginosa	P. aeruginosa					CLSI 2007																									0	38		Table 3
IK	Suzuki Y, Kajii S, Nishiyama M, Iguchi A. Susceptibility of Pseudomonas aeruginosa isolates collected from river water in Japan to antipseudomonal agents. Science of the total environment. 2013 Apr 15;450:148-54.	2013	Japan	Asia	Surface water	upstream			tertiary	MIC	amikacin	Antibiotic	pseudomonas aeruginosa	P. aeruginosa					CLSI 2007																									0	155		Table 4
IK	Suzuki Y, Kajii S, Nishiyama M, Iguchi A. Susceptibility of Pseudomonas aeruginosa isolates collected from river water in Japan to antipseudomonal agents. Science of the total environment. 2013 Apr 15;450:148-54.	2013	Japan	Asia	Surface water	downstream of effluent			tertiary	MIC	amikacin	Antibiotic	pseudomonas aeruginosa	P. aeruginosa					CLSI 2007																									0	63		Table 4
IK	Suzuki Y, Kajii S, Nishiyama M, Iguchi A. Susceptibility of Pseudomonas aeruginosa isolates collected from river water in Japan to antipseudomonal agents. Science of the total environment. 2013 Apr 15;450:148-54.	2013	Japan	Asia	Surface water	upstream			tertiary	MIC	cefotaxime	Antibiotic	pseudomonas aeruginosa	P. aeruginosa					CLSI 2007																									4	139		Table 3
IK	Suzuki Y, Kajii S, Nishiyama M, Iguchi A. Susceptibility of Pseudomonas aeruginosa isolates collected from river water in Japan to antipseudomonal agents. Science of the total environment. 2013 Apr 15;450:148-54.	2013	Japan	Asia	Surface water	downstream of effluent			tertiary	MIC	cefotaxime	Antibiotic	pseudomonas aeruginosa	P. aeruginosa					CLSI 2007																									0	38		Table 3
IK	Suzuki Y, Kajii S, Nishiyama M, Iguchi A. Susceptibility of Pseudomonas aeruginosa isolates collected from river water in Japan to antipseudomonal agents. Science of the total environment. 2013 Apr 15;450:148-54.	2013	Japan	Asia	Surface water	upstream			tertiary	MIC	cefotaxime	Antibiotic	pseudomonas aeruginosa	P. aeruginosa					CLSI 2007																									5	155		Table 4
IK	Suzuki Y, Kajii S, Nishiyama M, Iguchi A. Susceptibility of Pseudomonas aeruginosa isolates collected from river water in Japan to antipseudomonal agents. Science of the total environment. 2013 Apr 15;450:148-54.	2013	Japan	Asia	Surface water	downstream of effluent			tertiary	MIC	cefotaxime	Antibiotic	pseudomonas aeruginosa	P. aeruginosa					CLSI 2007																									0	63		Table 4
IK	Suzuki Y, Kajii S, Nishiyama M, Iguchi A. Susceptibility of Pseudomonas aeruginosa isolates collected from river water in Japan to antipseudomonal agents. Science of the total environment. 2013 Apr 15;450:148-54.	2013	Japan	Asia	Surface water	upstream			tertiary	MIC	ceftazidime	Antibiotic	pseudomonas aeruginosa	P. aeruginosa					CLSI 2007																									0	139		Table 3
IK	Suzuki Y, Kajii S, Nishiyama M, Iguchi A. Susceptibility of Pseudomonas aeruginosa isolates collected from river water in Japan to antipseudomonal agents. Science of the total environment. 2013 Apr 15;450:148-54.	2013	Japan	Asia	Surface water	downstream of effluent			tertiary	MIC	ceftazidime	Antibiotic	pseudomonas aeruginosa	P. aeruginosa					CLSI 2007																									0	38		Table 3
IK	Suzuki Y, Kajii S, Nishiyama M, Iguchi A. Susceptibility of Pseudomonas aeruginosa isolates collected from river water in Japan to antipseudomonal agents. Science of the total environment. 2013 Apr 15;450:148-54.	2013	Japan	Asia	Surface water	upstream			tertiary	MIC	ceftazidime	Antibiotic	pseudomonas aeruginosa	P. aeruginosa					CLSI 2007																									0	155		Table 4
IK	Suzuki Y, Kajii S, Nishiyama M, Iguchi A. Susceptibility of Pseudomonas aeruginosa isolates collected from river water in Japan to antipseudomonal agents. Science of the total environment. 2013 Apr 15;450:148-54.	2013	Japan	Asia	Surface water	downstream of effluent			tertiary	MIC	ceftazidime	Antibiotic	pseudomonas aeruginosa	P. aeruginosa					CLSI 2007																									0	63		Table 4
IK	Suzuki Y, Kajii S, Nishiyama M, Iguchi A. Susceptibility of Pseudomonas aeruginosa isolates collected from river water in Japan to antipseudomonal agents. Science of the total environment. 2013 Apr 15;450:148-54.	2013	Japan	Asia	Surface water	upstream			tertiary	MIC	ciprofloxacin	Antibiotic	pseudomonas aeruginosa	P. aeruginosa					CLSI 2007																									0	139		Table 3
IK	Suzuki Y, Kajii S, Nishiyama M, Iguchi A. Susceptibility of Pseudomonas aeruginosa isolates collected from river water in Japan to antipseudomonal agents. Science of the total environment. 2013 Apr 15;450:148-54.	2013	Japan	Asia	Surface water	downstream of effluent			tertiary	MIC	ciprofloxacin	Antibiotic	pseudomonas aeruginosa	P. aeruginosa					CLSI 2007																									0	38		Table 3
IK	Suzuki Y, Kajii S, Nishiyama M, Iguchi A. Susceptibility of Pseudomonas aeruginosa isolates collected from river water in Japan to antipseudomonal agents. Science of the total environment. 2013 Apr 15;450:148-54.	2013	Japan	Asia	Surface water	upstream			tertiary	MIC	ciprofloxacin	Antibiotic	pseudomonas aeruginosa	P. aeruginosa					CLSI 2007																									0	155		Table 4
IK	Suzuki Y, Kajii S, Nishiyama M, Iguchi A. Susceptibility of Pseudomonas aeruginosa isolates collected from river water in Japan to antipseudomonal agents. Science of the total environment. 2013 Apr 15;450:148-54.	2013	Japan	Asia	Surface water	downstream of effluent			tertiary	MIC	ciprofloxacin	Antibiotic	pseudomonas aeruginosa	P. aeruginosa					CLSI 2007																									0	63		Table 4
IK	Suzuki Y, Kajii S, Nishiyama M, Iguchi A. Susceptibility of Pseudomonas aeruginosa isolates collected from river water in Japan to antipseudomonal agents. Science of the total environment. 2013 Apr 15;450:148-54.	2013	Japan	Asia	Surface water	upstream			tertiary	MIC	gentamicin	Antibiotic	pseudomonas aeruginosa	P. aeruginosa					CLSI 2007																									0	139		Table 3
IK	Suzuki Y, Kajii S, Nishiyama M, Iguchi A. Susceptibility of Pseudomonas aeruginosa isolates collected from river water in Japan to antipseudomonal agents. Science of the total environment. 2013 Apr 15;450:148-54.	2013	Japan	Asia	Surface water	downstream of effluent			tertiary	MIC	gentamicin	Antibiotic	pseudomonas aeruginosa	P. aeruginosa					CLSI 2007																									0	38		Table 3
IK	Suzuki Y, Kajii S, Nishiyama M, Iguchi A. Susceptibility of Pseudomonas aeruginosa isolates collected from river water in Japan to antipseudomonal agents. Science of the total environment. 2013 Apr 15;450:148-54.	2013	Japan	Asia	Surface water	upstream			tertiary	MIC	gentamicin	Antibiotic	pseudomonas aeruginosa	P. aeruginosa					CLSI 2007																									0	155		Table 4
IK	Suzuki Y, Kajii S, Nishiyama M, Iguchi A. Susceptibility of Pseudomonas aeruginosa isolates collected from river water in Japan to antipseudomonal agents. Science of the total environment. 2013 Apr 15;450:148-54.	2013	Japan	Asia	Surface water	downstream of effluent			tertiary	MIC	gentamicin	Antibiotic	pseudomonas aeruginosa	P. aeruginosa					CLSI 2007																									0	63		Table 4
IK	Suzuki Y, Kajii S, Nishiyama M, Iguchi A. Susceptibility of Pseudomonas aeruginosa isolates collected from river water in Japan to antipseudomonal agents. Science of the total environment. 2013 Apr 15;450:148-54.	2013	Japan	Asia	Surface water	upstream			tertiary	MIC	imipenem	Antibiotic	pseudomonas aeruginosa	P. aeruginosa					CLSI 2007																									0	139		Table 3
IK	Suzuki Y, Kajii S, Nishiyama M, Iguchi A. Susceptibility of Pseudomonas aeruginosa isolates collected from river water in Japan to antipseudomonal agents. Science of the total environment. 2013 Apr 15;450:148-54.	2013	Japan	Asia	Surface water	downstream of effluent			tertiary	MIC	imipenem	Antibiotic	pseudomonas aeruginosa	P. aeruginosa					CLSI 2007																									0	38		Table 3
IK	Suzuki Y, Kajii S, Nishiyama M, Iguchi A. Susceptibility of Pseudomonas aeruginosa isolates collected from river water in Japan to antipseudomonal agents. Science of the total environment. 2013 Apr 15;450:148-54.	2013	Japan	Asia	Surface water	upstream			tertiary	MIC	imipenem	Antibiotic	pseudomonas aeruginosa	P. aeruginosa					CLSI 2007																									5	155		Table 4
IK	Suzuki Y, Kajii S, Nishiyama M, Iguchi A. Susceptibility of Pseudomonas aeruginosa isolates collected from river water in Japan to antipseudomonal agents. Science of the total environment. 2013 Apr 15;450:148-54.	2013	Japan	Asia	Surface water	downstream of effluent			tertiary	MIC	imipenem	Antibiotic	pseudomonas aeruginosa	P. aeruginosa					CLSI 2007																									0	63		Table 4
IK	Suzuki Y, Kajii S, Nishiyama M, Iguchi A. Susceptibility of Pseudomonas aeruginosa isolates collected from river water in Japan to antipseudomonal agents. Science of the total environment. 2013 Apr 15;450:148-54.	2013	Japan	Asia	Surface water	upstream			tertiary	MIC	meropenem	Antibiotic	pseudomonas aeruginosa	P. aeruginosa					CLSI 2007																									0	139		Table 3
IK	Suzuki Y, Kajii S, Nishiyama M, Iguchi A. Susceptibility of Pseudomonas aeruginosa isolates collected from river water in Japan to antipseudomonal agents. Science of the total environment. 2013 Apr 15;450:148-54.	2013	Japan	Asia	Surface water	downstream of effluent			tertiary	MIC	meropenem	Antibiotic	pseudomonas aeruginosa	P. aeruginosa					CLSI 2007																									0	38		Table 3
IK	Suzuki Y, Kajii S, Nishiyama M, Iguchi A. Susceptibility of Pseudomonas aeruginosa isolates collected from river water in Japan to antipseudomonal agents. Science of the total environment. 2013 Apr 15;450:148-54.	2013	Japan	Asia	Surface water	upstream			tertiary	MIC	meropenem	Antibiotic	pseudomonas aeruginosa	P. aeruginosa					CLSI 2007																									0	155		Table 4
IK	Suzuki Y, Kajii S, Nishiyama M, Iguchi A. Susceptibility of Pseudomonas aeruginosa isolates collected from river water in Japan to antipseudomonal agents. Science of the total environment. 2013 Apr 15;450:148-54.	2013	Japan	Asia	Surface water	downstream of effluent			tertiary	MIC	meropenem	Antibiotic	pseudomonas aeruginosa	P. aeruginosa					CLSI 2007																									0	63		Table 4
IK	Suzuki Y, Kajii S, Nishiyama M, Iguchi A. Susceptibility of Pseudomonas aeruginosa isolates collected from river water in Japan to antipseudomonal agents. Science of the total environment. 2013 Apr 15;450:148-54.	2013	Japan	Asia	Surface water	upstream			tertiary	MIC	minocycline	Antibiotic	pseudomonas aeruginosa	P. aeruginosa					CLSI 2007																									139	139		Table 3
IK	Suzuki Y, Kajii S, Nishiyama M, Iguchi A. Susceptibility of Pseudomonas aeruginosa isolates collected from river water in Japan to antipseudomonal agents. Science of the total environment. 2013 Apr 15;450:148-54.	2013	Japan	Asia	Surface water	downstream of effluent			tertiary	MIC	minocycline	Antibiotic	pseudomonas aeruginosa	P. aeruginosa					CLSI 2007																									38	38		Table 3
IK	Suzuki Y, Kajii S, Nishiyama M, Iguchi A. Susceptibility of Pseudomonas aeruginosa isolates collected from river water in Japan to antipseudomonal agents. Science of the total environment. 2013 Apr 15;450:148-54.	2013	Japan	Asia	Surface water	upstream			tertiary	MIC	minocycline	Antibiotic	pseudomonas aeruginosa	P. aeruginosa					CLSI 2007																									155	155		Table 4
IK	Suzuki Y, Kajii S, Nishiyama M, Iguchi A. Susceptibility of Pseudomonas aeruginosa isolates collected from river water in Japan to antipseudomonal agents. Science of the total environment. 2013 Apr 15;450:148-54.	2013	Japan	Asia	Surface water	downstream of effluent			tertiary	MIC	minocycline	Antibiotic	pseudomonas aeruginosa	P. aeruginosa					CLSI 2007																									62	63		Table 4
IK	Suzuki Y, Kajii S, Nishiyama M, Iguchi A. Susceptibility of Pseudomonas aeruginosa isolates collected from river water in Japan to antipseudomonal agents. Science of the total environment. 2013 Apr 15;450:148-54.	2013	Japan	Asia	Surface water	upstream			tertiary	MIC	piperacillin	Antibiotic	pseudomonas aeruginosa	P. aeruginosa					CLSI 2007																									0	139		Table 3
IK	Suzuki Y, Kajii S, Nishiyama M, Iguchi A. Susceptibility of Pseudomonas aeruginosa isolates collected from river water in Japan to antipseudomonal agents. Science of the total environment. 2013 Apr 15;450:148-54.	2013	Japan	Asia	Surface water	downstream of effluent			tertiary	MIC	piperacillin	Antibiotic	pseudomonas aeruginosa	P. aeruginosa					CLSI 2007																									0	38		Table 3
IK	Suzuki Y, Kajii S, Nishiyama M, Iguchi A. Susceptibility of Pseudomonas aeruginosa isolates collected from river water in Japan to antipseudomonal agents. Science of the total environment. 2013 Apr 15;450:148-54.	2013	Japan	Asia	Surface water	upstream			tertiary	MIC	piperacillin	Antibiotic	pseudomonas aeruginosa	P. aeruginosa					CLSI 2007																									1	155		Table 4
IK	Suzuki Y, Kajii S, Nishiyama M, Iguchi A. Susceptibility of Pseudomonas aeruginosa isolates collected from river water in Japan to antipseudomonal agents. Science of the total environment. 2013 Apr 15;450:148-54.	2013	Japan	Asia	Surface water	downstream of effluent			tertiary	MIC	piperacillin	Antibiotic	pseudomonas aeruginosa	P. aeruginosa					CLSI 2007																									0	63		Table 4
IK	Suzuki Y, Kajii S, Nishiyama M, Iguchi A. Susceptibility of Pseudomonas aeruginosa isolates collected from river water in Japan to antipseudomonal agents. Science of the total environment. 2013 Apr 15;450:148-54.	2013	Japan	Asia	Surface water	upstream			tertiary	MIC	tetracycline	Antibiotic	pseudomonas aeruginosa	P. aeruginosa					CLSI 2007																									139	139		Table 3
IK	Suzuki Y, Kajii S, Nishiyama M, Iguchi A. Susceptibility of Pseudomonas aeruginosa isolates collected from river water in Japan to antipseudomonal agents. Science of the total environment. 2013 Apr 15;450:148-54.	2013	Japan	Asia	Surface water	downstream of effluent			tertiary	MIC	tetracycline	Antibiotic	pseudomonas aeruginosa	P. aeruginosa					CLSI 2007																									38	38		Table 3
IK	Suzuki Y, Kajii S, Nishiyama M, Iguchi A. Susceptibility of Pseudomonas aeruginosa isolates collected from river water in Japan to antipseudomonal agents. Science of the total environment. 2013 Apr 15;450:148-54.	2013	Japan	Asia	Surface water	upstream			tertiary	MIC	tetracycline	Antibiotic	pseudomonas aeruginosa	P. aeruginosa					CLSI 2007																									155	155		Table 4
IK	Suzuki Y, Kajii S, Nishiyama M, Iguchi A. Susceptibility of Pseudomonas aeruginosa isolates collected from river water in Japan to antipseudomonal agents. Science of the total environment. 2013 Apr 15;450:148-54.	2013	Japan	Asia	Surface water	downstream of effluent			tertiary	MIC	tetracycline	Antibiotic	pseudomonas aeruginosa	P. aeruginosa					CLSI 2007																									63	63		Table 4
IK	Suzuki Y, Kajii S, Nishiyama M, Iguchi A. Susceptibility of Pseudomonas aeruginosa isolates collected from river water in Japan to antipseudomonal agents. Science of the total environment. 2013 Apr 15;450:148-54.	2013	Japan	Asia	Surface water				species	TaqMan Pseudomonas aeruginosa Detection Kit	pseudomonas aeruginosa	Organism	pseudomonas aeruginosa	P. aeruginosa
IK	Suzuki Y, Kajii S, Nishiyama M, Iguchi A. Susceptibility of Pseudomonas aeruginosa isolates collected from river water in Japan to antipseudomonal agents. Science of the total environment. 2013 Apr 15;450:148-54.	2013	Japan	Asia	Surface water		Y	Y	Primary	Culture	pseudomonas aeruginosa	Organism	pseudomonas aeruginosa	P. aeruginosa	membrane filtration	0.45	P-CN			Y	A			24	37	2E-2-4.6E-1		93	2010-2011	mL	5000	5000	10-500	in qudruplicate
JC	Soltan, E.-S.M.. (2001). Isolation and characterization of antibiotic and heavy metal-resistant Pseudomonas aeruginosa from different polluted waters in Sohag district, Egypt. Journal of Microbiology and Biotechnology. 11. 50-55.	2001	Egypt	Africa	surface	river Nile water			Tertiary	Disk Diffusion	Amikacin	Antibiotic	Pseudomonas aeruginosa	P. aeruginosa																										30				0	60	0	Table 2
JC	Soltan, E.-S.M.. (2001). Isolation and characterization of antibiotic and heavy metal-resistant Pseudomonas aeruginosa from different polluted waters in Sohag district, Egypt. Journal of Microbiology and Biotechnology. 11. 50-55.	2001	Egypt	Africa	surface	river Nile water			Tertiary	Disk Diffusion	Ampicillin	Antibiotic	Pseudomonas aeruginosa	P. aeruginosa																										10				50	60	83.3	Table 2
JC	Soltan, E.-S.M.. (2001). Isolation and characterization of antibiotic and heavy metal-resistant Pseudomonas aeruginosa from different polluted waters in Sohag district, Egypt. Journal of Microbiology and Biotechnology. 11. 50-55.	2001	Egypt	Africa	surface	river Nile water			Tertiary	Disk Diffusion	Carbenicillin	Antibiotic	Pseudomonas aeruginosa	P. aeruginosa																										10				55	60	86.7	Table 2
JC	Soltan, E.-S.M.. (2001). Isolation and characterization of antibiotic and heavy metal-resistant Pseudomonas aeruginosa from different polluted waters in Sohag district, Egypt. Journal of Microbiology and Biotechnology. 11. 50-55.	2001	Egypt	Africa	surface	river Nile water			Tertiary	Disk Diffusion	Chloramphenicol	Antibiotic	Pseudomonas aeruginosa	P. aeruginosa																										30				51	60	85	Table 2
JC	Soltan, E.-S.M.. (2001). Isolation and characterization of antibiotic and heavy metal-resistant Pseudomonas aeruginosa from different polluted waters in Sohag district, Egypt. Journal of Microbiology and Biotechnology. 11. 50-55.	2001	Egypt	Africa	surface	river Nile water			Tertiary	Disk Diffusion	gentamicin	Antibiotic	Pseudomonas aeruginosa	P. aeruginosa																										10				18	60	30	Table 2
JC	Soltan, E.-S.M.. (2001). Isolation and characterization of antibiotic and heavy metal-resistant Pseudomonas aeruginosa from different polluted waters in Sohag district, Egypt. Journal of Microbiology and Biotechnology. 11. 50-55.	2001	Egypt	Africa	surface	river Nile water			Tertiary	Disk Diffusion	Kanamycin	Antibiotic	Pseudomonas aeruginosa	P. aeruginosa																										30				3	60	5	Table 2
JC	Soltan, E.-S.M.. (2001). Isolation and characterization of antibiotic and heavy metal-resistant Pseudomonas aeruginosa from different polluted waters in Sohag district, Egypt. Journal of Microbiology and Biotechnology. 11. 50-55.	2001	Egypt	Africa	surface	river Nile water			Tertiary	Disk Diffusion	Norfloxacin	Antibiotic	Pseudomonas aeruginosa	P. aeruginosa																										10				2	60	3.3	Table 2
JC	Soltan, E.-S.M.. (2001). Isolation and characterization of antibiotic and heavy metal-resistant Pseudomonas aeruginosa from different polluted waters in Sohag district, Egypt. Journal of Microbiology and Biotechnology. 11. 50-55.	2001	Egypt	Africa	surface	river Nile water			Tertiary	Disk Diffusion	Ofloxacin	Antibiotic	Pseudomonas aeruginosa	P. aeruginosa																										10				55	60	91.7	Table 2
JC	Soltan, E.-S.M.. (2001). Isolation and characterization of antibiotic and heavy metal-resistant Pseudomonas aeruginosa from different polluted waters in Sohag district, Egypt. Journal of Microbiology and Biotechnology. 11. 50-55.	2001	Egypt	Africa	surface	river Nile water			Tertiary	Disk Diffusion	Rifampicin	Antibiotic	Pseudomonas aeruginosa	P. aeruginosa																										30				45	60	75	Table 2
JC	Soltan, E.-S.M.. (2001). Isolation and characterization of antibiotic and heavy metal-resistant Pseudomonas aeruginosa from different polluted waters in Sohag district, Egypt. Journal of Microbiology and Biotechnology. 11. 50-55.	2001	Egypt	Africa	surface	river Nile water			Tertiary	Disk Diffusion	Streptomycin	Antibiotic	Pseudomonas aeruginosa	P. aeruginosa																										10				53	60	88.3	Table 2
JC	Soltan, E.-S.M.. (2001). Isolation and characterization of antibiotic and heavy metal-resistant Pseudomonas aeruginosa from different polluted waters in Sohag district, Egypt. Journal of Microbiology and Biotechnology. 11. 50-55.	2001	Egypt	Africa	surface	river Nile water			Tertiary	Disk Diffusion	Tetracycline	Antibiotic	Pseudomonas aeruginosa	P. aeruginosa																										30				3	60	5	Table 2
JC	Soltan, E.-S.M.. (2001). Isolation and characterization of antibiotic and heavy metal-resistant Pseudomonas aeruginosa from different polluted waters in Sohag district, Egypt. Journal of Microbiology and Biotechnology. 11. 50-55.	2001	Egypt	Africa	surface	river Nile water			Tertiary	Disk Diffusion	Tobramycin	Antibiotic	Pseudomonas aeruginosa	P. aeruginosa																										10				0	60	0	Table 2
JC	Soltan, E.-S.M.. (2001). Isolation and characterization of antibiotic and heavy metal-resistant Pseudomonas aeruginosa from different polluted waters in Sohag district, Egypt. Journal of Microbiology and Biotechnology. 11. 50-55.	2001	Egypt	Africa	wastewater	treated and untreated			Tertiary	Disk Diffusion	Amikacin	Antibiotic	Pseudomonas aeruginosa	P. aeruginosa																										30				3	60	5	Table 2
JC	Soltan, E.-S.M.. (2001). Isolation and characterization of antibiotic and heavy metal-resistant Pseudomonas aeruginosa from different polluted waters in Sohag district, Egypt. Journal of Microbiology and Biotechnology. 11. 50-55.	2001	Egypt	Africa	wastewater	treated and untreated			Tertiary	Disk Diffusion	Ampicillin	Antibiotic	Pseudomonas aeruginosa	P. aeruginosa																										10				58	60	96.7	Table 2
JC	Soltan, E.-S.M.. (2001). Isolation and characterization of antibiotic and heavy metal-resistant Pseudomonas aeruginosa from different polluted waters in Sohag district, Egypt. Journal of Microbiology and Biotechnology. 11. 50-55.	2001	Egypt	Africa	wastewater	treated and untreated			Tertiary	Disk Diffusion	Carbenicillin	Antibiotic	Pseudomonas aeruginosa	P. aeruginosa																										10				60	60	100	Table 2
JC	Soltan, E.-S.M.. (2001). Isolation and characterization of antibiotic and heavy metal-resistant Pseudomonas aeruginosa from different polluted waters in Sohag district, Egypt. Journal of Microbiology and Biotechnology. 11. 50-55.	2001	Egypt	Africa	wastewater	treated and untreated			Tertiary	Disk Diffusion	Chloramphenicol	Antibiotic	Pseudomonas aeruginosa	P. aeruginosa																										30				55	60	91.7	Table 2
JC	Soltan, E.-S.M.. (2001). Isolation and characterization of antibiotic and heavy metal-resistant Pseudomonas aeruginosa from different polluted waters in Sohag district, Egypt. Journal of Microbiology and Biotechnology. 11. 50-55.	2001	Egypt	Africa	wastewater	treated and untreated			Tertiary	Disk Diffusion	Gentamicin	Antibiotic	Pseudomonas aeruginosa	P. aeruginosa																										10				36	60	60	Table 2
JC	Soltan, E.-S.M.. (2001). Isolation and characterization of antibiotic and heavy metal-resistant Pseudomonas aeruginosa from different polluted waters in Sohag district, Egypt. Journal of Microbiology and Biotechnology. 11. 50-55.	2001	Egypt	Africa	wastewater	treated and untreated			Tertiary	Disk Diffusion	Kanamycin	Antibiotic	Pseudomonas aeruginosa	P. aeruginosa																										30				10	60	16.7	Table 2
JC	Soltan, E.-S.M.. (2001). Isolation and characterization of antibiotic and heavy metal-resistant Pseudomonas aeruginosa from different polluted waters in Sohag district, Egypt. Journal of Microbiology and Biotechnology. 11. 50-55.	2001	Egypt	Africa	wastewater	treated and untreated			Tertiary	Disk Diffusion	Norfloxacin	Antibiotic	Pseudomonas aeruginosa	P. aeruginosa																										10				11	60	18.3	Table 2
JC	Soltan, E.-S.M.. (2001). Isolation and characterization of antibiotic and heavy metal-resistant Pseudomonas aeruginosa from different polluted waters in Sohag district, Egypt. Journal of Microbiology and Biotechnology. 11. 50-55.	2001	Egypt	Africa	wastewater	treated and untreated			Tertiary	Disk Diffusion	Ofloxacin	Antibiotic	Pseudomonas aeruginosa	P. aeruginosa																										10				60	60	100	Table 2
JC	Soltan, E.-S.M.. (2001). Isolation and characterization of antibiotic and heavy metal-resistant Pseudomonas aeruginosa from different polluted waters in Sohag district, Egypt. Journal of Microbiology and Biotechnology. 11. 50-55.	2001	Egypt	Africa	wastewater	treated and untreated			Tertiary	Disk Diffusion	Rifampicin	Antibiotic	Pseudomonas aeruginosa	P. aeruginosa																										30				52	60	86.7	Table 2
JC	Soltan, E.-S.M.. (2001). Isolation and characterization of antibiotic and heavy metal-resistant Pseudomonas aeruginosa from different polluted waters in Sohag district, Egypt. Journal of Microbiology and Biotechnology. 11. 50-55.	2001	Egypt	Africa	wastewater	treated and untreated			Tertiary	Disk Diffusion	Streptomycin	Antibiotic	Pseudomonas aeruginosa	P. aeruginosa																										10				59	60	98.3	Table 2
JC	Soltan, E.-S.M.. (2001). Isolation and characterization of antibiotic and heavy metal-resistant Pseudomonas aeruginosa from different polluted waters in Sohag district, Egypt. Journal of Microbiology and Biotechnology. 11. 50-55.	2001	Egypt	Africa	wastewater	treated and untreated			Tertiary	Disk Diffusion	Tetracycline	Antibiotic	Pseudomonas aeruginosa	P. aeruginosa																										30				21	60	35	Table 2
JC	Soltan, E.-S.M.. (2001). Isolation and characterization of antibiotic and heavy metal-resistant Pseudomonas aeruginosa from different polluted waters in Sohag district, Egypt. Journal of Microbiology and Biotechnology. 11. 50-55.	2001	Egypt	Africa	wastewater	treated and untreated			Tertiary	Disk Diffusion	Tobramycin	Antibiotic	Pseudomonas aeruginosa	P. aeruginosa																										10				9	60	15	Table 2
JC	Soltan, E.-S.M.. (2001). Isolation and characterization of antibiotic and heavy metal-resistant Pseudomonas aeruginosa from different polluted waters in Sohag district, Egypt. Journal of Microbiology and Biotechnology. 11. 50-55.	2001	Egypt	Africa	surface	river Nile water	Y	Y	Primary	Culture	pseudomonas aeruginosa	Organism	Pseudomonas aeruginosa	P. aeruginosa	membrane filtration		M-PA-C		Dutka, B. J. and K. K. Kwan. 1977. Confirmation of the single-step membrane filtration procedure for estimating of Pseudomonas aeruginosa densities in water. Appl Environmen. Microbiol. 33: 240-245.	Y	A			72	41	5E0-4.5E1
JC	Soltan, E.-S.M.. (2001). Isolation and characterization of antibiotic and heavy metal-resistant Pseudomonas aeruginosa from different polluted waters in Sohag district, Egypt. Journal of Microbiology and Biotechnology. 11. 50-55.	2001	Egypt	Africa	wastewater	treated	Y	Y	Primary	Culture	pseudomonas aeruginosa	Organism	Pseudomonas aeruginosa	P. aeruginosa	membrane filtration		M-PA-C		Dutka, B. J. and K. K. Kwan. 1977. Confirmation of the single-step membrane filtration procedure for estimating of Pseudomonas aeruginosa densities in water. Appl Environmen. Microbiol. 33: 240-245.	Y	A			72	41	2.7E1 - 7.5E2
JC	Soltan, E.-S.M.. (2001). Isolation and characterization of antibiotic and heavy metal-resistant Pseudomonas aeruginosa from different polluted waters in Sohag district, Egypt. Journal of Microbiology and Biotechnology. 11. 50-55.	2001	Egypt	Africa	wastewater	untreated	Y	Y	Primary	Culture	pseudomonas aeruginosa	Organism	Pseudomonas aeruginosa	P. aeruginosa	membrane filtration		M-PA-C		Dutka, B. J. and K. K. Kwan. 1977. Confirmation of the single-step membrane filtration procedure for estimating of Pseudomonas aeruginosa densities in water. Appl Environmen. Microbiol. 33: 240-245.	Y	A			72	41	1.5E3-3.6E4
JC	Soltan, E.-S.M.. (2001). Isolation and characterization of antibiotic and heavy metal-resistant Pseudomonas aeruginosa from different polluted waters in Sohag district, Egypt. Journal of Microbiology and Biotechnology. 11. 50-55.	2001	Egypt	Africa	surface	river Nile water			species	Biochemical tests	pseudomonas aeruginosa	Organism	Pseudomonas aeruginosa	P. aeruginosa
JC	Soltan, E.-S.M.. (2001). Isolation and characterization of antibiotic and heavy metal-resistant Pseudomonas aeruginosa from different polluted waters in Sohag district, Egypt. Journal of Microbiology and Biotechnology. 11. 50-55.	2001	Egypt	Africa	wastewater	treated and untreated			species	Biochemical tests	pseudomonas aeruginosa	Organism	Pseudomonas aeruginosa	P. aeruginosa
IK	Slekovec C, Plantin J, Cholley P, Thouverez M, Talon D, Bertrand X, Hocquet D. Tracking down antibiotic-resistant Pseudomonas aeruginosa isolates in a wastewater network. PloS one. 2012 Dec 19;7(12):e49300.	2012	France	Europe	Wastewater/SURFACE	Urban wasteater/upsteam downstream			tertiary	Disc diffusion	amikacin	antibiotic	pseudomonas aeruginosa	P. aeruginosa					Antibiogram Committee of the French Society for Microbiology
IK	Slekovec C, Plantin J, Cholley P, Thouverez M, Talon D, Bertrand X, Hocquet D. Tracking down antibiotic-resistant Pseudomonas aeruginosa isolates in a wastewater network. PloS one. 2012 Dec 19;7(12):e49300.	2012	France	Europe	Wastewater/SURFACE	Urban wasteater/upsteam downstream			tertiary	Disc diffusion	aztreonam	antibiotic	pseudomonas aeruginosa	P. aeruginosa					Antibiogram Committee of the French Society for Microbiology
IK	Slekovec C, Plantin J, Cholley P, Thouverez M, Talon D, Bertrand X, Hocquet D. Tracking down antibiotic-resistant Pseudomonas aeruginosa isolates in a wastewater network. PloS one. 2012 Dec 19;7(12):e49300.	2012	France	Europe	Wastewater/SURFACE	Urban wasteater/upsteam downstream			tertiary	Disc diffusion	cefepime	antibiotic	pseudomonas aeruginosa	P. aeruginosa					Antibiogram Committee of the French Society for Microbiology
IK	Slekovec C, Plantin J, Cholley P, Thouverez M, Talon D, Bertrand X, Hocquet D. Tracking down antibiotic-resistant Pseudomonas aeruginosa isolates in a wastewater network. PloS one. 2012 Dec 19;7(12):e49300.	2012	France	Europe	Wastewater/SURFACE	Urban wasteater/upsteam downstream			tertiary	Disc diffusion	cefotaxime	antibiotic	pseudomonas aeruginosa	P. aeruginosa					Antibiogram Committee of the French Society for Microbiology
IK	Slekovec C, Plantin J, Cholley P, Thouverez M, Talon D, Bertrand X, Hocquet D. Tracking down antibiotic-resistant Pseudomonas aeruginosa isolates in a wastewater network. PloS one. 2012 Dec 19;7(12):e49300.	2012	France	Europe	Wastewater/SURFACE	Urban wasteater/upsteam downstream			tertiary	Disc diffusion	ceftazidime	antibiotic	pseudomonas aeruginosa	P. aeruginosa					Antibiogram Committee of the French Society for Microbiology
IK	Slekovec C, Plantin J, Cholley P, Thouverez M, Talon D, Bertrand X, Hocquet D. Tracking down antibiotic-resistant Pseudomonas aeruginosa isolates in a wastewater network. PloS one. 2012 Dec 19;7(12):e49300.	2012	France	Europe	Wastewater/SURFACE	Urban wasteater/upsteam downstream			tertiary	Disc diffusion	ciprofloxacin	antibiotic	pseudomonas aeruginosa	P. aeruginosa					Antibiogram Committee of the French Society for Microbiology
IK	Slekovec C, Plantin J, Cholley P, Thouverez M, Talon D, Bertrand X, Hocquet D. Tracking down antibiotic-resistant Pseudomonas aeruginosa isolates in a wastewater network. PloS one. 2012 Dec 19;7(12):e49300.	2012	France	Europe	Wastewater/SURFACE	Urban wasteater/upsteam downstream			tertiary	Disc diffusion	gentamicin	antibiotic	pseudomonas aeruginosa	P. aeruginosa					Antibiogram Committee of the French Society for Microbiology
IK	Slekovec C, Plantin J, Cholley P, Thouverez M, Talon D, Bertrand X, Hocquet D. Tracking down antibiotic-resistant Pseudomonas aeruginosa isolates in a wastewater network. PloS one. 2012 Dec 19;7(12):e49300.	2012	France	Europe	Wastewater/SURFACE	Urban wasteater/upsteam downstream			tertiary	Disc diffusion	imipenem	antibiotic	pseudomonas aeruginosa	P. aeruginosa					Antibiogram Committee of the French Society for Microbiology
IK	Slekovec C, Plantin J, Cholley P, Thouverez M, Talon D, Bertrand X, Hocquet D. Tracking down antibiotic-resistant Pseudomonas aeruginosa isolates in a wastewater network. PloS one. 2012 Dec 19;7(12):e49300.	2012	France	Europe	Wastewater/SURFACE	Urban wasteater/upsteam downstream			tertiary	Disc diffusion	meropenem	antibiotic	pseudomonas aeruginosa	P. aeruginosa					Antibiogram Committee of the French Society for Microbiology
IK	Slekovec C, Plantin J, Cholley P, Thouverez M, Talon D, Bertrand X, Hocquet D. Tracking down antibiotic-resistant Pseudomonas aeruginosa isolates in a wastewater network. PloS one. 2012 Dec 19;7(12):e49300.	2012	France	Europe	Wastewater/SURFACE	Urban wasteater/upsteam downstream			tertiary	Disc diffusion	piperacillin	antibiotic	pseudomonas aeruginosa	P. aeruginosa					Antibiogram Committee of the French Society for Microbiology
IK	Slekovec C, Plantin J, Cholley P, Thouverez M, Talon D, Bertrand X, Hocquet D. Tracking down antibiotic-resistant Pseudomonas aeruginosa isolates in a wastewater network. PloS one. 2012 Dec 19;7(12):e49300.	2012	France	Europe	Wastewater/SURFACE	Urban wasteater/upsteam downstream			tertiary	Disc diffusion	piperacillin-tazobactam	antibiotic	pseudomonas aeruginosa	P. aeruginosa					Antibiogram Committee of the French Society for Microbiology
IK	Slekovec C, Plantin J, Cholley P, Thouverez M, Talon D, Bertrand X, Hocquet D. Tracking down antibiotic-resistant Pseudomonas aeruginosa isolates in a wastewater network. PloS one. 2012 Dec 19;7(12):e49300.	2012	France	Europe	Wastewater/SURFACE	Urban wasteater/upsteam downstream			tertiary	Disc diffusion	Ticarcillin	antibiotic	pseudomonas aeruginosa	P. aeruginosa					Antibiogram Committee of the French Society for Microbiology
IK	Slekovec C, Plantin J, Cholley P, Thouverez M, Talon D, Bertrand X, Hocquet D. Tracking down antibiotic-resistant Pseudomonas aeruginosa isolates in a wastewater network. PloS one. 2012 Dec 19;7(12):e49300.	2012	France	Europe	Wastewater/SURFACE	Urban wasteater/upsteam downstream			tertiary	Disc diffusion	Ticarcillin/Clavulanic acid	antibiotic	pseudomonas aeruginosa	P. aeruginosa					Antibiogram Committee of the French Society for Microbiology
IK	Slekovec C, Plantin J, Cholley P, Thouverez M, Talon D, Bertrand X, Hocquet D. Tracking down antibiotic-resistant Pseudomonas aeruginosa isolates in a wastewater network. PloS one. 2012 Dec 19;7(12):e49300.	2012	France	Europe	Wastewater/SURFACE	Urban wasteater/upsteam downstream			tertiary	Disc diffusion	tobramycin	antibiotic	pseudomonas aeruginosa	P. aeruginosa					Antibiogram Committee of the French Society for Microbiology
IK	Slekovec C, Plantin J, Cholley P, Thouverez M, Talon D, Bertrand X, Hocquet D. Tracking down antibiotic-resistant Pseudomonas aeruginosa isolates in a wastewater network. PloS one. 2012 Dec 19;7(12):e49300.	2012	France	Europe	surface water	upstream	Y	Y	Primary	culture	Pseudomonas aeruginosa	organism	pseudomonas aeruginosa	P. aeruginosa	membrane filtration	0.45	Pseudomonas CN							48	37	27			2011	mL			0.1-100
IK	Slekovec C, Plantin J, Cholley P, Thouverez M, Talon D, Bertrand X, Hocquet D. Tracking down antibiotic-resistant Pseudomonas aeruginosa isolates in a wastewater network. PloS one. 2012 Dec 19;7(12):e49300.	2012	France	Europe	surface water	downstream	Y	Y	Primary	culture	Pseudomonas aeruginosa	organism	pseudomonas aeruginosa	P. aeruginosa	membrane filtration	0.45	Pseudomonas CN							48	37	128			2011	mL			0.1-100
IK	Slekovec C, Plantin J, Cholley P, Thouverez M, Talon D, Bertrand X, Hocquet D. Tracking down antibiotic-resistant Pseudomonas aeruginosa isolates in a wastewater network. PloS one. 2012 Dec 19;7(12):e49300.	2012	France	Europe	Wastewater	hospital raw	Y	Y	Primary	culture	Pseudomonas aeruginosa	organism	pseudomonas aeruginosa	P. aeruginosa	membrane filtration	0.45	Pseudomonas CN							48	37	4460000			2011	mL			0.1-100
IK	Slekovec C, Plantin J, Cholley P, Thouverez M, Talon D, Bertrand X, Hocquet D. Tracking down antibiotic-resistant Pseudomonas aeruginosa isolates in a wastewater network. PloS one. 2012 Dec 19;7(12):e49300.	2012	France	Europe	wastewater	Urban raw	Y	Y	Primary	culture	Pseudomonas aeruginosa	organism	pseudomonas aeruginosa	P. aeruginosa	membrane filtration	0.45	Pseudomonas CN							48	37	1.8E5-2.5E5			2011	mL			0.1-100
IK	Slekovec C, Plantin J, Cholley P, Thouverez M, Talon D, Bertrand X, Hocquet D. Tracking down antibiotic-resistant Pseudomonas aeruginosa isolates in a wastewater network. PloS one. 2012 Dec 19;7(12):e49300.	2012	France	Europe	Wastewater	urban treated	Y	Y	Primary	culture	Pseudomonas aeruginosa	organism	pseudomonas aeruginosa	P. aeruginosa	membrane filtration	0.45	Pseudomonas CN							48	37	11000			2011	mL			0.1-100
IK	Slekovec C, Plantin J, Cholley P, Thouverez M, Talon D, Bertrand X, Hocquet D. Tracking down antibiotic-resistant Pseudomonas aeruginosa isolates in a wastewater network. PloS one. 2012 Dec 19;7(12):e49300.	2012	France	Europe	Wastewater/SURFACE	Urban wasteater/upsteam downstream			species	biochemical tests	pseudomonas	organism	pseudomonas aeruginosa	P. aeruginosa
EM	Skwor, T., Shinko, J., Augustyniak, A., Gee, C., & Andraso, G. (2014). Aeromonas hydrophila and Aeromonas veronii predominate among potentially pathogenic ciprofloxacin- and tetracycline-resistant Aeromonas isolates from Lake Erie. Applied and Environmental Microbiology, 80(3), 841–848. https://doi.org/10.1128/AEM.03645-13	2014	United States	North America	Surface water	Lake Erie			species	Sequencing	16S	organism	Aeromonas	Aeromonas					22																	lysis using BR-A buffer		Strains of A. hydrophila (ATCC 7966), A. caviae (ATCC 15468), and A. veronii (ATCC 9071) were used as positive controls			AGAGTTT GATCATGGCTCAG	GGTTACCTTGTTACGACTT
EM	Skwor, T., Shinko, J., Augustyniak, A., Gee, C., & Andraso, G. (2014). Aeromonas hydrophila and Aeromonas veronii predominate among potentially pathogenic ciprofloxacin- and tetracycline-resistant Aeromonas isolates from Lake Erie. Applied and Environmental Microbiology, 80(3), 841–848. https://doi.org/10.1128/AEM.03645-13	2014	United States	North America	Surface water	Lake Erie			species	Sequencing	gyrB	organism	Aeromonas	Aeromonas					23																	lysis using BR-A buffer
EM	Skwor, T., Shinko, J., Augustyniak, A., Gee, C., & Andraso, G. (2014). Aeromonas hydrophila and Aeromonas veronii predominate among potentially pathogenic ciprofloxacin- and tetracycline-resistant Aeromonas isolates from Lake Erie. Applied and Environmental Microbiology, 80(3), 841–848. https://doi.org/10.1128/AEM.03645-13	2014	United States	North America	Surface water	Lake Erie			genus	Phenotypic tests	Aeromonas	organism	Aeromonas	Aeromonas					22																	lysis using BR-A buffer		Strains of A. hydrophila (ATCC 7966), A. caviae (ATCC 15468), and A. veronii (ATCC 9071) were used as positive controls			AGAGTTT GATCATGGCTCAG	GGTTACCTTGTTACGACTT
EM	Skwor, T., Shinko, J., Augustyniak, A., Gee, C., & Andraso, G. (2014). Aeromonas hydrophila and Aeromonas veronii predominate among potentially pathogenic ciprofloxacin- and tetracycline-resistant Aeromonas isolates from Lake Erie. Applied and Environmental Microbiology, 80(3), 841–848. https://doi.org/10.1128/AEM.03645-13	2014	United States	North America	Surface water	Lake Erie	Y	Y	primary	culture	Aeromonas	organism	Aeromonas	Aeromonas	membrane filtration	0.45	ADA-VI		U.S. Environmental Protection Agency. 2001. Method 1605: Aeromonas in finished water by membrane filtration using ampicillin-dextrin agar with vancomycin (ADA-V). Reference no. EPA-821-R-01-034. U.S. Envi- ronmental Protection Agency, Office ofWater, Washington, DC.	Y	A			24	30	367.5	4.75		2010	mL	300		.008-.025
EM	Skwor, T., Shinko, J., Augustyniak, A., Gee, C., & Andraso, G. (2014). Aeromonas hydrophila and Aeromonas veronii predominate among potentially pathogenic ciprofloxacin- and tetracycline-resistant Aeromonas isolates from Lake Erie. Applied and Environmental Microbiology, 80(3), 841–848. https://doi.org/10.1128/AEM.03645-13	2014	United States	North America	Surface water	Lake Erie	Y	Y	primary	Broth culture	ciprofloxacin	Organism	Aeromonas	Aeromonas	membrane filtration	0.45	ADA-VI		U.S. Environmental Protection Agency. 2001. Method 1605: Aeromonas in finished water by membrane filtration using ampicillin-dextrin agar with vancomycin (ADA-V). Reference no. EPA-821-R-01-034. U.S. Envi- ronmental Protection Agency, Office ofWater, Washington, DC.	Y	P	Ciprofloxacin	0.16																							0.12	Text
EM	Skwor, T., Shinko, J., Augustyniak, A., Gee, C., & Andraso, G. (2014). Aeromonas hydrophila and Aeromonas veronii predominate among potentially pathogenic ciprofloxacin- and tetracycline-resistant Aeromonas isolates from Lake Erie. Applied and Environmental Microbiology, 80(3), 841–848. https://doi.org/10.1128/AEM.03645-13	2014	United States	North America	Surface water	Lake Erie	Y	Y	primary	Broth culture	tetracycline	Organism	Aeromonas	Aeromonas	membrane filtration	0.45	ADA-VI		U.S. Environmental Protection Agency. 2001. Method 1605: Aeromonas in finished water by membrane filtration using ampicillin-dextrin agar with vancomycin (ADA-V). Reference no. EPA-821-R-01-034. U.S. Envi- ronmental Protection Agency, Office ofWater, Washington, DC.	Y	P	Tetracycline	4																							0.53	Text
EM	Skwor, T., Shinko, J., Augustyniak, A., Gee, C., & Andraso, G. (2014). Aeromonas hydrophila and Aeromonas veronii predominate among potentially pathogenic ciprofloxacin- and tetracycline-resistant Aeromonas isolates from Lake Erie. Applied and Environmental Microbiology, 80(3), 841–848. https://doi.org/10.1128/AEM.03645-13	2014	United States	North America	Surface water	Lake Erie			tertiary	multiplex PCR	Aerolysin	virulence	Aeromonas	Aeromonas					28																	lysis using BR-A buffer					GAGCGAGAAGGTGACCACCAAGAAC	TTCCAGTCCCACCACTTCACTTCAC
EM	Skwor, T., Shinko, J., Augustyniak, A., Gee, C., & Andraso, G. (2014). Aeromonas hydrophila and Aeromonas veronii predominate among potentially pathogenic ciprofloxacin- and tetracycline-resistant Aeromonas isolates from Lake Erie. Applied and Environmental Microbiology, 80(3), 841–848. https://doi.org/10.1128/AEM.03645-13	2014	United States	North America	Surface water	Lake Erie			tertiary	multiplex PCR	GCAT	virulence	Aeromonas	Aeromonas					28																	lysis using BR-A buffer					CATGTCTCCGCCTATCACAACAAGC	CCAGAACATCTTGCCCTCACAGTTG
EM	Skwor, T., Shinko, J., Augustyniak, A., Gee, C., & Andraso, G. (2014). Aeromonas hydrophila and Aeromonas veronii predominate among potentially pathogenic ciprofloxacin- and tetracycline-resistant Aeromonas isolates from Lake Erie. Applied and Environmental Microbiology, 80(3), 841–848. https://doi.org/10.1128/AEM.03645-13	2014	United States	North America	Surface water	Lake Erie			tertiary	multiplex PCR	Lateral flagellum B	virulence	Aeromonas	Aeromonas					28																	lysis using BR-A buffer					GACCAGCAAGGATAGTGGGTTGGAG	AAGCACCATCGCGTTGGTATAAGG
EM	Skwor, T., Shinko, J., Augustyniak, A., Gee, C., & Andraso, G. (2014). Aeromonas hydrophila and Aeromonas veronii predominate among potentially pathogenic ciprofloxacin- and tetracycline-resistant Aeromonas isolates from Lake Erie. Applied and Environmental Microbiology, 80(3), 841–848. https://doi.org/10.1128/AEM.03645-13	2014	United States	North America	Surface water	Lake Erie			tertiary	multiplex PCR	Lipase	virulence	Aeromonas	Aeromonas					28																	lysis using BR-A buffer					GACCCCCTACCTGAACCTGAGCTAC	AGTGACCCAGGAAGTGCACCTTGAG
EM	Skwor, T., Shinko, J., Augustyniak, A., Gee, C., & Andraso, G. (2014). Aeromonas hydrophila and Aeromonas veronii predominate among potentially pathogenic ciprofloxacin- and tetracycline-resistant Aeromonas isolates from Lake Erie. Applied and Environmental Microbiology, 80(3), 841–848. https://doi.org/10.1128/AEM.03645-13	2014	United States	North America	Surface water	Lake Erie			tertiary	multiplex PCR	Nuncleas	virulence	Aeromonas	Aeromonas					28																	lysis using BR-A buffer					CAGGATCTGAACCGCCTCTATCAGG	GTCCCAAGCTTCGAACAGTTTACGC
EM	Skwor, T., Shinko, J., Augustyniak, A., Gee, C., & Andraso, G. (2014). Aeromonas hydrophila and Aeromonas veronii predominate among potentially pathogenic ciprofloxacin- and tetracycline-resistant Aeromonas isolates from Lake Erie. Applied and Environmental Microbiology, 80(3), 841–848. https://doi.org/10.1128/AEM.03645-13	2014	United States	North America	Surface water	Lake Erie			tertiary	multiplex PCR	Serine protease	virulence	Aeromonas	Aeromonas					28																	lysis using BR-A buffer					ACGGAGTGCGTTCTTCCTACTCCAG	CCGTTCATCACACCGTTGTAGTCG
IK	Skwor T, Stringer S, Haggerty J, Johnson J, Duhr S, Johnson M, Seckinger M, Stemme M. Prevalence of potentially pathogenic antibiotic-resistant Aeromonas spp. in treated urban wastewater effluents versus recipient riverine populations: a 3-year comparative study. Applied and environmental microbiology. 2020 Jan 21;86(3).	2020	USA	North America	Surface water	upstream			Teritary	disc diffusion	cefotaxime	antibiotic	aeromonas	Aeromonas					CLSI																					30 ug				0	144		TABLE 1
IK	Skwor T, Stringer S, Haggerty J, Johnson J, Duhr S, Johnson M, Seckinger M, Stemme M. Prevalence of potentially pathogenic antibiotic-resistant Aeromonas spp. in treated urban wastewater effluents versus recipient riverine populations: a 3-year comparative study. Applied and environmental microbiology. 2020 Jan 21;86(3).	2020	USA	North America	Surface water	upstream			Teritary	disc diffusion	ceftazidime	antibiotic	aeromonas	Aeromonas					CLSI																					30 ug				0	144		TABLE 1
IK	Skwor T, Stringer S, Haggerty J, Johnson J, Duhr S, Johnson M, Seckinger M, Stemme M. Prevalence of potentially pathogenic antibiotic-resistant Aeromonas spp. in treated urban wastewater effluents versus recipient riverine populations: a 3-year comparative study. Applied and environmental microbiology. 2020 Jan 21;86(3).	2020	USA	North America	Surface water	upstream			Teritary	disc diffusion	ceftazidime-clavulanic acid	antibiotic	aeromonas	Aeromonas					CLSI																					30 ug/10 ug							TABLE 1
IK	Skwor T, Stringer S, Haggerty J, Johnson J, Duhr S, Johnson M, Seckinger M, Stemme M. Prevalence of potentially pathogenic antibiotic-resistant Aeromonas spp. in treated urban wastewater effluents versus recipient riverine populations: a 3-year comparative study. Applied and environmental microbiology. 2020 Jan 21;86(3).	2020	USA	North America	Surface water	upstream			Teritary	disc diffusion	ceftriaxone	antibiotic	aeromonas	Aeromonas					CLSI																					30 ug				0	144		TABLE 1
IK	Skwor T, Stringer S, Haggerty J, Johnson J, Duhr S, Johnson M, Seckinger M, Stemme M. Prevalence of potentially pathogenic antibiotic-resistant Aeromonas spp. in treated urban wastewater effluents versus recipient riverine populations: a 3-year comparative study. Applied and environmental microbiology. 2020 Jan 21;86(3).	2020	USA	North America	Surface water	upstream			Teritary	disc diffusion	chloramphenicol	antibiotic	aeromonas	Aeromonas					CLSI																					30 ug				2	144		TABLE 1
IK	Skwor T, Stringer S, Haggerty J, Johnson J, Duhr S, Johnson M, Seckinger M, Stemme M. Prevalence of potentially pathogenic antibiotic-resistant Aeromonas spp. in treated urban wastewater effluents versus recipient riverine populations: a 3-year comparative study. Applied and environmental microbiology. 2020 Jan 21;86(3).	2020	USA	North America	Surface water	upstream			Teritary	disc diffusion	ciprofloxacin	antibiotic	aeromonas	Aeromonas					CLSI																					5 ug				0	144		TABLE 1
IK	Skwor T, Stringer S, Haggerty J, Johnson J, Duhr S, Johnson M, Seckinger M, Stemme M. Prevalence of potentially pathogenic antibiotic-resistant Aeromonas spp. in treated urban wastewater effluents versus recipient riverine populations: a 3-year comparative study. Applied and environmental microbiology. 2020 Jan 21;86(3).	2020	USA	North America	Surface water	upstream			Teritary	disc diffusion	gentamicin	antibiotic	aeromonas	Aeromonas					CLSI																					10 ug				0	144		TABLE 1
IK	Skwor T, Stringer S, Haggerty J, Johnson J, Duhr S, Johnson M, Seckinger M, Stemme M. Prevalence of potentially pathogenic antibiotic-resistant Aeromonas spp. in treated urban wastewater effluents versus recipient riverine populations: a 3-year comparative study. Applied and environmental microbiology. 2020 Jan 21;86(3).	2020	USA	North America	Surface water	upstream			Teritary	disc diffusion	kanamycin	antibiotic	aeromonas	Aeromonas					CLSI																					30 ug				0	144		TABLE 1
IK	Skwor T, Stringer S, Haggerty J, Johnson J, Duhr S, Johnson M, Seckinger M, Stemme M. Prevalence of potentially pathogenic antibiotic-resistant Aeromonas spp. in treated urban wastewater effluents versus recipient riverine populations: a 3-year comparative study. Applied and environmental microbiology. 2020 Jan 21;86(3).	2020	USA	North America	Surface water	upstream			Teritary	disc diffusion	meropenem	antibiotic	aeromonas	Aeromonas					CLSI																					10 ug				0	144		TABLE 1
IK	Skwor T, Stringer S, Haggerty J, Johnson J, Duhr S, Johnson M, Seckinger M, Stemme M. Prevalence of potentially pathogenic antibiotic-resistant Aeromonas spp. in treated urban wastewater effluents versus recipient riverine populations: a 3-year comparative study. Applied and environmental microbiology. 2020 Jan 21;86(3).	2020	USA	North America	Surface water	upstream			Teritary	disc diffusion	nalidixic acid	antibiotic	aeromonas	Aeromonas					CLSI																					30ug				0	144		TABLE 1
IK	Skwor T, Stringer S, Haggerty J, Johnson J, Duhr S, Johnson M, Seckinger M, Stemme M. Prevalence of potentially pathogenic antibiotic-resistant Aeromonas spp. in treated urban wastewater effluents versus recipient riverine populations: a 3-year comparative study. Applied and environmental microbiology. 2020 Jan 21;86(3).	2020	USA	North America	Surface water	upstream			Teritary	disc diffusion	streptomycin	antibiotic	aeromonas	Aeromonas					CLSI																					10 ug				14	144		TABLE 1
IK	Skwor T, Stringer S, Haggerty J, Johnson J, Duhr S, Johnson M, Seckinger M, Stemme M. Prevalence of potentially pathogenic antibiotic-resistant Aeromonas spp. in treated urban wastewater effluents versus recipient riverine populations: a 3-year comparative study. Applied and environmental microbiology. 2020 Jan 21;86(3).	2020	USA	North America	Surface water	upstream			Teritary	disc diffusion	sulfamethoxazole/trimethroprim	antibiotic	aeromonas	Aeromonas					CLSI																					23.75ug/1.25ug				0	144		TABLE 1
IK	Skwor T, Stringer S, Haggerty J, Johnson J, Duhr S, Johnson M, Seckinger M, Stemme M. Prevalence of potentially pathogenic antibiotic-resistant Aeromonas spp. in treated urban wastewater effluents versus recipient riverine populations: a 3-year comparative study. Applied and environmental microbiology. 2020 Jan 21;86(3).	2020	USA	North America	Surface water	upstream			Teritary	disc diffusion	tetracycline	antibiotic	aeromonas	Aeromonas					CLSI																					30 ug				3	144		TABLE 1
IK	Skwor T, Stringer S, Haggerty J, Johnson J, Duhr S, Johnson M, Seckinger M, Stemme M. Prevalence of potentially pathogenic antibiotic-resistant Aeromonas spp. in treated urban wastewater effluents versus recipient riverine populations: a 3-year comparative study. Applied and environmental microbiology. 2020 Jan 21;86(3).	2020	USA	North America	Wastewater	post chlorinated effluent			Teritary	disc diffusion	cefotaxime	antibiotic	aeromonas	Aeromonas					CLSI																					30 ug				1	65		TABLE 1
IK	Skwor T, Stringer S, Haggerty J, Johnson J, Duhr S, Johnson M, Seckinger M, Stemme M. Prevalence of potentially pathogenic antibiotic-resistant Aeromonas spp. in treated urban wastewater effluents versus recipient riverine populations: a 3-year comparative study. Applied and environmental microbiology. 2020 Jan 21;86(3).	2020	USA	North America	Wastewater	post chlorinated effluent			Teritary	disc diffusion	ceftazidime	antibiotic	aeromonas	Aeromonas					CLSI																					30 ug				0	65		TABLE 1
IK	Skwor T, Stringer S, Haggerty J, Johnson J, Duhr S, Johnson M, Seckinger M, Stemme M. Prevalence of potentially pathogenic antibiotic-resistant Aeromonas spp. in treated urban wastewater effluents versus recipient riverine populations: a 3-year comparative study. Applied and environmental microbiology. 2020 Jan 21;86(3).	2020	USA	North America	Wastewater	post chlorinated effluent			Teritary	disc diffusion	ceftazidime-clavulanic acid	antibiotic	aeromonas	Aeromonas					CLSI																					30 ug/10 ug							TABLE 1
IK	Skwor T, Stringer S, Haggerty J, Johnson J, Duhr S, Johnson M, Seckinger M, Stemme M. Prevalence of potentially pathogenic antibiotic-resistant Aeromonas spp. in treated urban wastewater effluents versus recipient riverine populations: a 3-year comparative study. Applied and environmental microbiology. 2020 Jan 21;86(3).	2020	USA	North America	Wastewater	post chlorinated effluent			Teritary	disc diffusion	ceftriaxone	antibiotic	aeromonas	Aeromonas					CLSI																					30 ug				0	65		TABLE 1
IK	Skwor T, Stringer S, Haggerty J, Johnson J, Duhr S, Johnson M, Seckinger M, Stemme M. Prevalence of potentially pathogenic antibiotic-resistant Aeromonas spp. in treated urban wastewater effluents versus recipient riverine populations: a 3-year comparative study. Applied and environmental microbiology. 2020 Jan 21;86(3).	2020	USA	North America	Wastewater	post chlorinated effluent			Teritary	disc diffusion	chloramphenicol	antibiotic	aeromonas	Aeromonas					CLSI																					30 ug				2	65		TABLE 1
IK	Skwor T, Stringer S, Haggerty J, Johnson J, Duhr S, Johnson M, Seckinger M, Stemme M. Prevalence of potentially pathogenic antibiotic-resistant Aeromonas spp. in treated urban wastewater effluents versus recipient riverine populations: a 3-year comparative study. Applied and environmental microbiology. 2020 Jan 21;86(3).	2020	USA	North America	Wastewater	post chlorinated effluent			Teritary	disc diffusion	ciprofloxacin	antibiotic	aeromonas	Aeromonas					CLSI																					5 ug				1	65		TABLE 1
IK	Skwor T, Stringer S, Haggerty J, Johnson J, Duhr S, Johnson M, Seckinger M, Stemme M. Prevalence of potentially pathogenic antibiotic-resistant Aeromonas spp. in treated urban wastewater effluents versus recipient riverine populations: a 3-year comparative study. Applied and environmental microbiology. 2020 Jan 21;86(3).	2020	USA	North America	Wastewater	post chlorinated effluent			Teritary	disc diffusion	gentamicin	antibiotic	aeromonas	Aeromonas					CLSI																					10 ug				0	65		TABLE 1
IK	Skwor T, Stringer S, Haggerty J, Johnson J, Duhr S, Johnson M, Seckinger M, Stemme M. Prevalence of potentially pathogenic antibiotic-resistant Aeromonas spp. in treated urban wastewater effluents versus recipient riverine populations: a 3-year comparative study. Applied and environmental microbiology. 2020 Jan 21;86(3).	2020	USA	North America	Wastewater	post chlorinated effluent			Teritary	disc diffusion	kanamycin	antibiotic	aeromonas	Aeromonas					CLSI																					30 ug				2	65		TABLE 1
IK	Skwor T, Stringer S, Haggerty J, Johnson J, Duhr S, Johnson M, Seckinger M, Stemme M. Prevalence of potentially pathogenic antibiotic-resistant Aeromonas spp. in treated urban wastewater effluents versus recipient riverine populations: a 3-year comparative study. Applied and environmental microbiology. 2020 Jan 21;86(3).	2020	USA	North America	Wastewater	post chlorinated effluent			Teritary	disc diffusion	meropenem	antibiotic	aeromonas	Aeromonas					CLSI																					10 ug				0	65		TABLE 1
IK	Skwor T, Stringer S, Haggerty J, Johnson J, Duhr S, Johnson M, Seckinger M, Stemme M. Prevalence of potentially pathogenic antibiotic-resistant Aeromonas spp. in treated urban wastewater effluents versus recipient riverine populations: a 3-year comparative study. Applied and environmental microbiology. 2020 Jan 21;86(3).	2020	USA	North America	Wastewater	post chlorinated effluent			Teritary	disc diffusion	nalidixic acid	antibiotic	aeromonas	Aeromonas					CLSI																					30ug				55	65		TABLE 1
IK	Skwor T, Stringer S, Haggerty J, Johnson J, Duhr S, Johnson M, Seckinger M, Stemme M. Prevalence of potentially pathogenic antibiotic-resistant Aeromonas spp. in treated urban wastewater effluents versus recipient riverine populations: a 3-year comparative study. Applied and environmental microbiology. 2020 Jan 21;86(3).	2020	USA	North America	Wastewater	post chlorinated effluent			Teritary	disc diffusion	streptomycin	antibiotic	aeromonas	Aeromonas					CLSI																					10 ug				4	65		TABLE 1
IK	Skwor T, Stringer S, Haggerty J, Johnson J, Duhr S, Johnson M, Seckinger M, Stemme M. Prevalence of potentially pathogenic antibiotic-resistant Aeromonas spp. in treated urban wastewater effluents versus recipient riverine populations: a 3-year comparative study. Applied and environmental microbiology. 2020 Jan 21;86(3).	2020	USA	North America	Wastewater	post chlorinated effluent			Teritary	disc diffusion	sulfamethoxazole/trimethroprim	antibiotic	aeromonas	Aeromonas					CLSI																					23.75ug/1.25ug				7	65		TABLE 1
IK	Skwor T, Stringer S, Haggerty J, Johnson J, Duhr S, Johnson M, Seckinger M, Stemme M. Prevalence of potentially pathogenic antibiotic-resistant Aeromonas spp. in treated urban wastewater effluents versus recipient riverine populations: a 3-year comparative study. Applied and environmental microbiology. 2020 Jan 21;86(3).	2020	USA	North America	Wastewater	post chlorinated effluent			Teritary	disc diffusion	tetracycline	antibiotic	aeromonas	Aeromonas					CLSI																					30 ug				7	65		TABLE 1
IK	Skwor T, Stringer S, Haggerty J, Johnson J, Duhr S, Johnson M, Seckinger M, Stemme M. Prevalence of potentially pathogenic antibiotic-resistant Aeromonas spp. in treated urban wastewater effluents versus recipient riverine populations: a 3-year comparative study. Applied and environmental microbiology. 2020 Jan 21;86(3).	2020	USA	North America	Wastewater/SURFACE	post chlorinated effluent, upstream, downstream			Tertiary	PCR	blaCTX-M	ARG	aeromonas	Aeromonas					Muraleedharan C, Talreja D, Kanwar M, Kumar A, Walia SK. 2019. Occur- rence of extended-spectrum beta-lactamase-producing bacteria in ur- ban Clinton River habitat. J Glob Antimicrob Resist 16:225–235. https:// doi.org/10.1016/j.jgar.2018.10.007.																						TTTGCGATGTGCAGTACCAGTAA	TCCGCTGCCGGTTTTATC
IK	Skwor T, Stringer S, Haggerty J, Johnson J, Duhr S, Johnson M, Seckinger M, Stemme M. Prevalence of potentially pathogenic antibiotic-resistant Aeromonas spp. in treated urban wastewater effluents versus recipient riverine populations: a 3-year comparative study. Applied and environmental microbiology. 2020 Jan 21;86(3).	2020	USA	North America	Wastewater/SURFACE	post chlorinated effluent, upstream, downstream			Tertiary	PCR	blaTEM-1	ARG	aeromonas	Aeromonas					Muraleedharan C, Talreja D, Kanwar M, Kumar A, Walia SK. 2019. Occur- rence of extended-spectrum beta-lactamase-producing bacteria in ur- ban Clinton River habitat. J Glob Antimicrob Resist 16:225–235. https:// doi.org/10.1016/j.jgar.2018.10.007.																						CCGTGTCGCCCTTATTCC	AGGCACCTATCTCAGCGA
IK	Skwor T, Stringer S, Haggerty J, Johnson J, Duhr S, Johnson M, Seckinger M, Stemme M. Prevalence of potentially pathogenic antibiotic-resistant Aeromonas spp. in treated urban wastewater effluents versus recipient riverine populations: a 3-year comparative study. Applied and environmental microbiology. 2020 Jan 21;86(3).	2020	USA	North America	Wastewater/SURFACE	post chlorinated effluent, upstream, downstream			Tertiary	PCR	tetA	ARG	aeromonas	Aeromonas					Adesoji AT, Ogunjobi AA, Olatoye IO, Call DR, Douglas DR. 2015. Prev- alence of tetracycline resistance genes among multi-drug resistant bac- teria from selected water distribution systems in southwestern Nigeria.																						TTGGCATTCTGCATTCACTC	GTATAGCTTGCCGGAAGTCG
IK	Skwor T, Stringer S, Haggerty J, Johnson J, Duhr S, Johnson M, Seckinger M, Stemme M. Prevalence of potentially pathogenic antibiotic-resistant Aeromonas spp. in treated urban wastewater effluents versus recipient riverine populations: a 3-year comparative study. Applied and environmental microbiology. 2020 Jan 21;86(3).	2020	USA	North America	Wastewater/SURFACE	post chlorinated effluent, upstream, downstream			Tertiary	PCR	tetB	ARG	aeromonas	Aeromonas					Adesoji AT, Ogunjobi AA, Olatoye IO, Call DR, Douglas DR. 2015. Prev- alence of tetracycline resistance genes among multi-drug resistant bac- teria from selected water distribution systems in southwestern Nigeria.																						CAGTGCTGTTGTTGTCATTAA	GCTTGGAATACTGAGTGTAA
IK	Skwor T, Stringer S, Haggerty J, Johnson J, Duhr S, Johnson M, Seckinger M, Stemme M. Prevalence of potentially pathogenic antibiotic-resistant Aeromonas spp. in treated urban wastewater effluents versus recipient riverine populations: a 3-year comparative study. Applied and environmental microbiology. 2020 Jan 21;86(3).	2020	USA	North America	Wastewater/SURFACE	post chlorinated effluent, upstream, downstream			Tertiary	PCR	tetC	ARG	aeromonas	Aeromonas					Nawaz M, Sung K, Khan SA, Khan AA, Steele R. 2006. Biochemical and molecular characterization of tetracycline-resistant Aeromonas veronii isolates from catfish. Appl Environ Microbiol 72:6461–6466. https://doi .org/10.1128/AEM.00271-06.																						CTGCTCGCTTCGCTACTTG	GCCTACAATCCATGCCAACC
IK	Skwor T, Stringer S, Haggerty J, Johnson J, Duhr S, Johnson M, Seckinger M, Stemme M. Prevalence of potentially pathogenic antibiotic-resistant Aeromonas spp. in treated urban wastewater effluents versus recipient riverine populations: a 3-year comparative study. Applied and environmental microbiology. 2020 Jan 21;86(3).	2020	USA	North America	Wastewater/SURFACE	post chlorinated effluent, upstream, downstream			Tertiary	PCR	tetD	ARG	aeromonas	Aeromonas					Nawaz M, Sung K, Khan SA, Khan AA, Steele R. 2006. Biochemical and molecular characterization of tetracycline-resistant Aeromonas veronii isolates from catfish. Appl Environ Microbiol 72:6461–6466. https://doi .org/10.1128/AEM.00271-06.																						TGTGCTGTGGATGTTGTATCTC	CAGTGCCGTGCCAATCAG
IK	Skwor T, Stringer S, Haggerty J, Johnson J, Duhr S, Johnson M, Seckinger M, Stemme M. Prevalence of potentially pathogenic antibiotic-resistant Aeromonas spp. in treated urban wastewater effluents versus recipient riverine populations: a 3-year comparative study. Applied and environmental microbiology. 2020 Jan 21;86(3).	2020	USA	North America	Wastewater/SURFACE	post chlorinated effluent, upstream, downstream			Tertiary	PCR	tetE	ARG	aeromonas	Aeromonas					Adesoji AT, Ogunjobi AA, Olatoye IO, Call DR, Douglas DR. 2015. Prev- alence of tetracycline resistance genes among multi-drug resistant bac- teria from selected water distribution systems in southwestern Nigeria.																						TATTAACGGGCTGGCATTTC	AGCTGTCAGGTGGGTCAAAC
IK	Skwor T, Stringer S, Haggerty J, Johnson J, Duhr S, Johnson M, Seckinger M, Stemme M. Prevalence of potentially pathogenic antibiotic-resistant Aeromonas spp. in treated urban wastewater effluents versus recipient riverine populations: a 3-year comparative study. Applied and environmental microbiology. 2020 Jan 21;86(3).	2020	USA	North America	Wastewater/SURFACE	post chlorinated effluent, upstream, downstream			Tertiary	PCR	tetM	ARG	aeromonas	Aeromonas					Adesoji AT, Ogunjobi AA, Olatoye IO, Call DR, Douglas DR. 2015. Prev- alence of tetracycline resistance genes among multi-drug resistant bac- teria from selected water distribution systems in southwestern Nigeria.																						ACACGCCAGGACATATGGAT	ATTTCCGCAAAGTTCAGACG
IK	Skwor T, Stringer S, Haggerty J, Johnson J, Duhr S, Johnson M, Seckinger M, Stemme M. Prevalence of potentially pathogenic antibiotic-resistant Aeromonas spp. in treated urban wastewater effluents versus recipient riverine populations: a 3-year comparative study. Applied and environmental microbiology. 2020 Jan 21;86(3).	2020	USA	North America	Wastewater/SURFACE	post chlorinated effluent, upstream, downstream			Tertiary	PCR	tetO	ARG	aeromonas	Aeromonas					Adesoji AT, Ogunjobi AA, Olatoye IO, Call DR, Douglas DR. 2015. Prev- alence of tetracycline resistance genes among multi-drug resistant bac- teria from selected water distribution systems in southwestern Nigeria.																						GCGGTAATTATGGGAAACGA	TTTCCCGCTGTTCAGATTTC
IK	Skwor T, Stringer S, Haggerty J, Johnson J, Duhr S, Johnson M, Seckinger M, Stemme M. Prevalence of potentially pathogenic antibiotic-resistant Aeromonas spp. in treated urban wastewater effluents versus recipient riverine populations: a 3-year comparative study. Applied and environmental microbiology. 2020 Jan 21;86(3).	2020	USA	North America	Wastewater/SURFACE	post chlorinated effluent, upstream, downstream			species	Sequencing	gyrB	Organism	aeromonas	Aeromonas					Martino ME, Fasolato L, Montemurro F, Rosteghin M, Manfrin A, Patar- nello T, Novelli E, Cardazzo B. 2011. Determination of microbial diversity of Aeromonas strains on the basis of multilocus sequence typing, phe- notype, and presence of putative virulence genes. Appl Environ Micro- biol 77:4986 –5000. https://doi.org/10.1128/AEM.00708-11.																						GGGGTCTACTGCTTCACCAA	CTTGTCCGGGTTGTACTCGT
IK	Skwor T, Stringer S, Haggerty J, Johnson J, Duhr S, Johnson M, Seckinger M, Stemme M. Prevalence of potentially pathogenic antibiotic-resistant Aeromonas spp. in treated urban wastewater effluents versus recipient riverine populations: a 3-year comparative study. Applied and environmental microbiology. 2020 Jan 21;86(3).	2020	USA	North America	Wastewater	post chlorinated effluent	Y	Y	Primary	Culture	Aeromonas	Organism	aeromonas	Aeromonas	membrane filtration	0.45	ADA-VI	ADA-VI	United States Environmental Protection Agency. 2001. Method 1605: Aeromonas in finished water by membrane filtration using ampicillin- dextrin agar with vancomycin (ADA-V), Office of Water reference no. EPA-821-R-01–034. United States Environmental Protection Agency, Washington, DC	Y	A			18-24	37	1000	25		2012-2014	ML	500				10 um filtered first to remove suspended solids	alkaline lysis method	orakova K, Mlejnkova H, Mlejnek P. 2006. Direct detection of bacterial faecal indicators in water samples using PCR. Water Sci Technol 54: 135–140. https://doi.org/10.2166/wst.2006.459.
IK	Skwor T, Stringer S, Haggerty J, Johnson J, Duhr S, Johnson M, Seckinger M, Stemme M. Prevalence of potentially pathogenic antibiotic-resistant Aeromonas spp. in treated urban wastewater effluents versus recipient riverine populations: a 3-year comparative study. Applied and environmental microbiology. 2020 Jan 21;86(3).	2020	USA	North America	Wastewater	upstream	Y	Y	Primary	Culture	Aeromonas	Organism	aeromonas	Aeromonas	membrane filtration	0.45	ADA-VI	ADA-VI	United States Environmental Protection Agency. 2001. Method 1605: Aeromonas in finished water by membrane filtration using ampicillin- dextrin agar with vancomycin (ADA-V), Office of Water reference no. EPA-821-R-01–034. United States Environmental Protection Agency, Washington, DC	Y	A			18-24	37	44			2012-2014	ML	500				10 um filtered first to remove suspended solids	alkaline lysis method	orakova K, Mlejnkova H, Mlejnek P. 2006. Direct detection of bacterial faecal indicators in water samples using PCR. Water Sci Technol 54: 135–140. https://doi.org/10.2166/wst.2006.459.
IK	Skwor T, Stringer S, Haggerty J, Johnson J, Duhr S, Johnson M, Seckinger M, Stemme M. Prevalence of potentially pathogenic antibiotic-resistant Aeromonas spp. in treated urban wastewater effluents versus recipient riverine populations: a 3-year comparative study. Applied and environmental microbiology. 2020 Jan 21;86(3).	2020	USA	North America	Wastewater, surface water	post chlorinated effluent, upstream, downstream	Y	Y	Primary	Culture	aeromonas	Organism	aeromonas	Aeromonas	membrane filtration	0.45	ADA-VI		United States Environmental Protection Agency. 2001. Method 1605: Aeromonas in finished water by membrane filtration using ampicillin- dextrin agar with vancomycin (ADA-V), Office of Water reference no. EPA-821-R-01–034. United States Environmental Protection Agency, Washington, DC	Y	P	Tetracycline	16	18-24	37
KL	Sharma, A., Dubey, N., & Sharan, B. (2005). Characterization of aeromonads isolated from the river Narmada, India. International journal of hygiene and environmental health, 208(5), 425-433.	2005	India	Asia	surface water	river			tertiary	disk diffusion	amikacin	antibiotic	aeromonas caviae	Aeromonas			nutrient agar		CLSI 2007																									2	3		Table 3
KL	Sharma, A., Dubey, N., & Sharan, B. (2005). Characterization of aeromonads isolated from the river Narmada, India. International journal of hygiene and environmental health, 208(5), 425-433.	2005	India	Asia	surface water	river			tertiary	disk diffusion	amikacin	antibiotic	aeromonas eucrenophila	Aeromonas			nutrient agar		CLSI 2007																									1	3		Table 3
KL	Sharma, A., Dubey, N., & Sharan, B. (2005). Characterization of aeromonads isolated from the river Narmada, India. International journal of hygiene and environmental health, 208(5), 425-433.	2005	India	Asia	surface water	river			tertiary	disk diffusion	amikacin	antibiotic	aeromonas hydrophila	Aeromonas			nutrient agar		CLSI 2007																									0	6		Table 3
KL	Sharma, A., Dubey, N., & Sharan, B. (2005). Characterization of aeromonads isolated from the river Narmada, India. International journal of hygiene and environmental health, 208(5), 425-433.	2005	India	Asia	surface water	river			tertiary	disk diffusion	amikacin	antibiotic	aeromonas jandaei	Aeromonas			nutrient agar		CLSI 2007																									2	2		Table 3
KL	Sharma, A., Dubey, N., & Sharan, B. (2005). Characterization of aeromonads isolated from the river Narmada, India. International journal of hygiene and environmental health, 208(5), 425-433.	2005	India	Asia	surface water	river			tertiary	disk diffusion	amikacin	antibiotic	aeromonas sobria	Aeromonas			nutrient agar		CLSI 2007																									0	4		Table 3
KL	Sharma, A., Dubey, N., & Sharan, B. (2005). Characterization of aeromonads isolated from the river Narmada, India. International journal of hygiene and environmental health, 208(5), 425-433.	2005	India	Asia	surface water	river			tertiary	disk diffusion	amikacin	antibiotic	aeromonas veronii bv sobria	Aeromonas			nutrient agar		CLSI 2007																									3	6		Table 3
KL	Sharma, A., Dubey, N., & Sharan, B. (2005). Characterization of aeromonads isolated from the river Narmada, India. International journal of hygiene and environmental health, 208(5), 425-433.	2005	India	Asia	surface water	river			tertiary	disk diffusion	amikacin	antibiotic	aeromonas veronii bv veronii	Aeromonas			nutrient agar		CLSI 2007																									0	6		Table 3
KL	Sharma, A., Dubey, N., & Sharan, B. (2005). Characterization of aeromonads isolated from the river Narmada, India. International journal of hygiene and environmental health, 208(5), 425-433.	2005	India	Asia	surface water	river			tertiary	disk diffusion	ampicillin	antibiotic	aeromonas caviae	Aeromonas			nutrient agar		CLSI 2007																									3	3	100	Table 3
KL	Sharma, A., Dubey, N., & Sharan, B. (2005). Characterization of aeromonads isolated from the river Narmada, India. International journal of hygiene and environmental health, 208(5), 425-433.	2005	India	Asia	surface water	river			tertiary	disk diffusion	ampicillin	antibiotic	aeromonas eucrenophila	Aeromonas			nutrient agar		CLSI 2007																									3	3	100	Table 3
KL	Sharma, A., Dubey, N., & Sharan, B. (2005). Characterization of aeromonads isolated from the river Narmada, India. International journal of hygiene and environmental health, 208(5), 425-433.	2005	India	Asia	surface water	river			tertiary	disk diffusion	ampicillin	antibiotic	aeromonas hydrophila	Aeromonas			nutrient agar		CLSI 2007																									6	6	100	Table 3
KL	Sharma, A., Dubey, N., & Sharan, B. (2005). Characterization of aeromonads isolated from the river Narmada, India. International journal of hygiene and environmental health, 208(5), 425-433.	2005	India	Asia	surface water	river			tertiary	disk diffusion	ampicillin	antibiotic	aeromonas jandaei	Aeromonas			nutrient agar		CLSI 2007																									2	2	100	Table 3
KL	Sharma, A., Dubey, N., & Sharan, B. (2005). Characterization of aeromonads isolated from the river Narmada, India. International journal of hygiene and environmental health, 208(5), 425-433.	2005	India	Asia	surface water	river			tertiary	disk diffusion	ampicillin	antibiotic	aeromonas sobria	Aeromonas			nutrient agar		CLSI 2007																									4	4	100	Table 3
KL	Sharma, A., Dubey, N., & Sharan, B. (2005). Characterization of aeromonads isolated from the river Narmada, India. International journal of hygiene and environmental health, 208(5), 425-433.	2005	India	Asia	surface water	river			tertiary	disk diffusion	ampicillin	antibiotic	aeromonas veronii bv sobria	Aeromonas			nutrient agar		CLSI 2007																									6	6	100	Table 3
KL	Sharma, A., Dubey, N., & Sharan, B. (2005). Characterization of aeromonads isolated from the river Narmada, India. International journal of hygiene and environmental health, 208(5), 425-433.	2005	India	Asia	surface water	river			tertiary	disk diffusion	ampicillin	antibiotic	aeromonas veronii bv veronii	Aeromonas			nutrient agar		CLSI 2007																									6	6	100	Table 3
KL	Sharma, A., Dubey, N., & Sharan, B. (2005). Characterization of aeromonads isolated from the river Narmada, India. International journal of hygiene and environmental health, 208(5), 425-433.	2005	India	Asia	surface water	river			tertiary	disk diffusion	ceftaxime	antibiotic	aeromonas caviae	Aeromonas			nutrient agar		CLSI 2007																									3	3		Table 3
KL	Sharma, A., Dubey, N., & Sharan, B. (2005). Characterization of aeromonads isolated from the river Narmada, India. International journal of hygiene and environmental health, 208(5), 425-433.	2005	India	Asia	surface water	river			tertiary	disk diffusion	ceftaxime	antibiotic	aeromonas eucrenophila	Aeromonas			nutrient agar		CLSI 2007																									1	3		Table 3
KL	Sharma, A., Dubey, N., & Sharan, B. (2005). Characterization of aeromonads isolated from the river Narmada, India. International journal of hygiene and environmental health, 208(5), 425-433.	2005	India	Asia	surface water	river			tertiary	disk diffusion	ceftaxime	antibiotic	aeromonas hydrophila	Aeromonas			nutrient agar		CLSI 2007																									0	6		Table 3
KL	Sharma, A., Dubey, N., & Sharan, B. (2005). Characterization of aeromonads isolated from the river Narmada, India. International journal of hygiene and environmental health, 208(5), 425-433.	2005	India	Asia	surface water	river			tertiary	disk diffusion	ceftaxime	antibiotic	aeromonas jandaei	Aeromonas			nutrient agar		CLSI 2007																									2	2		Table 3
KL	Sharma, A., Dubey, N., & Sharan, B. (2005). Characterization of aeromonads isolated from the river Narmada, India. International journal of hygiene and environmental health, 208(5), 425-433.	2005	India	Asia	surface water	river			tertiary	disk diffusion	ceftaxime	antibiotic	aeromonas sobria	Aeromonas			nutrient agar		CLSI 2007																									1	4		Table 3
KL	Sharma, A., Dubey, N., & Sharan, B. (2005). Characterization of aeromonads isolated from the river Narmada, India. International journal of hygiene and environmental health, 208(5), 425-433.	2005	India	Asia	surface water	river			tertiary	disk diffusion	ceftaxime	antibiotic	aeromonas veronii bv sobria	Aeromonas			nutrient agar		CLSI 2007																									5	6		Table 3
KL	Sharma, A., Dubey, N., & Sharan, B. (2005). Characterization of aeromonads isolated from the river Narmada, India. International journal of hygiene and environmental health, 208(5), 425-433.	2005	India	Asia	surface water	river			tertiary	disk diffusion	ceftaxime	antibiotic	aeromonas veronii bv veronii	Aeromonas			nutrient agar		CLSI 2007																									1	6		Table 3
KL	Sharma, A., Dubey, N., & Sharan, B. (2005). Characterization of aeromonads isolated from the river Narmada, India. International journal of hygiene and environmental health, 208(5), 425-433.	2005	India	Asia	surface water	river			tertiary	disk diffusion	ceftazidime	antibiotic	aeromonas caviae	Aeromonas			nutrient agar		CLSI 2007																									3	3		Table 3
KL	Sharma, A., Dubey, N., & Sharan, B. (2005). Characterization of aeromonads isolated from the river Narmada, India. International journal of hygiene and environmental health, 208(5), 425-433.	2005	India	Asia	surface water	river			tertiary	disk diffusion	ceftazidime	antibiotic	aeromonas eucrenophila	Aeromonas			nutrient agar		CLSI 2007																									3	3		Table 3
KL	Sharma, A., Dubey, N., & Sharan, B. (2005). Characterization of aeromonads isolated from the river Narmada, India. International journal of hygiene and environmental health, 208(5), 425-433.	2005	India	Asia	surface water	river			tertiary	disk diffusion	ceftazidime	antibiotic	aeromonas hydrophila	Aeromonas			nutrient agar		CLSI 2007																									1	6		Table 3
KL	Sharma, A., Dubey, N., & Sharan, B. (2005). Characterization of aeromonads isolated from the river Narmada, India. International journal of hygiene and environmental health, 208(5), 425-433.	2005	India	Asia	surface water	river			tertiary	disk diffusion	ceftazidime	antibiotic	aeromonas jandaei	Aeromonas			nutrient agar		CLSI 2007																									0	2		Table 3
KL	Sharma, A., Dubey, N., & Sharan, B. (2005). Characterization of aeromonads isolated from the river Narmada, India. International journal of hygiene and environmental health, 208(5), 425-433.	2005	India	Asia	surface water	river			tertiary	disk diffusion	ceftazidime	antibiotic	aeromonas sobria	Aeromonas			nutrient agar		CLSI 2007																									0	4		Table 3
KL	Sharma, A., Dubey, N., & Sharan, B. (2005). Characterization of aeromonads isolated from the river Narmada, India. International journal of hygiene and environmental health, 208(5), 425-433.	2005	India	Asia	surface water	river			tertiary	disk diffusion	ceftazidime	antibiotic	aeromonas veronii bv sobria	Aeromonas			nutrient agar		CLSI 2007																									3	6		Table 3
KL	Sharma, A., Dubey, N., & Sharan, B. (2005). Characterization of aeromonads isolated from the river Narmada, India. International journal of hygiene and environmental health, 208(5), 425-433.	2005	India	Asia	surface water	river			tertiary	disk diffusion	ceftazidime	antibiotic	aeromonas veronii bv veronii	Aeromonas			nutrient agar		CLSI 2007																									0	6		Table 3
KL	Sharma, A., Dubey, N., & Sharan, B. (2005). Characterization of aeromonads isolated from the river Narmada, India. International journal of hygiene and environmental health, 208(5), 425-433.	2005	India	Asia	surface water	river			tertiary	disk diffusion	cefuroximesodium	antibiotic	aeromonas caviae	Aeromonas			nutrient agar		CLSI 2007																									3	3		Table 3
KL	Sharma, A., Dubey, N., & Sharan, B. (2005). Characterization of aeromonads isolated from the river Narmada, India. International journal of hygiene and environmental health, 208(5), 425-433.	2005	India	Asia	surface water	river			tertiary	disk diffusion	cefuroximesodium	antibiotic	aeromonas eucrenophila	Aeromonas			nutrient agar		CLSI 2007																									0	3		Table 3
KL	Sharma, A., Dubey, N., & Sharan, B. (2005). Characterization of aeromonads isolated from the river Narmada, India. International journal of hygiene and environmental health, 208(5), 425-433.	2005	India	Asia	surface water	river			tertiary	disk diffusion	cefuroximesodium	antibiotic	aeromonas hydrophila	Aeromonas			nutrient agar		CLSI 2007																									4	6		Table 3
KL	Sharma, A., Dubey, N., & Sharan, B. (2005). Characterization of aeromonads isolated from the river Narmada, India. International journal of hygiene and environmental health, 208(5), 425-433.	2005	India	Asia	surface water	river			tertiary	disk diffusion	cefuroximesodium	antibiotic	aeromonas jandaei	Aeromonas			nutrient agar		CLSI 2007																									2	2		Table 3
KL	Sharma, A., Dubey, N., & Sharan, B. (2005). Characterization of aeromonads isolated from the river Narmada, India. International journal of hygiene and environmental health, 208(5), 425-433.	2005	India	Asia	surface water	river			tertiary	disk diffusion	cefuroximesodium	antibiotic	aeromonas sobria	Aeromonas			nutrient agar		CLSI 2007																									0	4		Table 3
KL	Sharma, A., Dubey, N., & Sharan, B. (2005). Characterization of aeromonads isolated from the river Narmada, India. International journal of hygiene and environmental health, 208(5), 425-433.	2005	India	Asia	surface water	river			tertiary	disk diffusion	cefuroximesodium	antibiotic	aeromonas veronii bv sobria	Aeromonas			nutrient agar		CLSI 2007																									5	6		Table 3
KL	Sharma, A., Dubey, N., & Sharan, B. (2005). Characterization of aeromonads isolated from the river Narmada, India. International journal of hygiene and environmental health, 208(5), 425-433.	2005	India	Asia	surface water	river			tertiary	disk diffusion	cefuroximesodium	antibiotic	aeromonas veronii bv veronii	Aeromonas			nutrient agar		CLSI 2007																									3	6		Table 3
KL	Sharma, A., Dubey, N., & Sharan, B. (2005). Characterization of aeromonads isolated from the river Narmada, India. International journal of hygiene and environmental health, 208(5), 425-433.	2005	India	Asia	surface water	river			tertiary	disk diffusion	cephalexin	antibiotic	aeromonas caviae	Aeromonas			nutrient agar		CLSI 2007																									3	3		Table 3
KL	Sharma, A., Dubey, N., & Sharan, B. (2005). Characterization of aeromonads isolated from the river Narmada, India. International journal of hygiene and environmental health, 208(5), 425-433.	2005	India	Asia	surface water	river			tertiary	disk diffusion	cephalexin	antibiotic	aeromonas eucrenophila	Aeromonas			nutrient agar		CLSI 2007																									3	3		Table 3
KL	Sharma, A., Dubey, N., & Sharan, B. (2005). Characterization of aeromonads isolated from the river Narmada, India. International journal of hygiene and environmental health, 208(5), 425-433.	2005	India	Asia	surface water	river			tertiary	disk diffusion	cephalexin	antibiotic	aeromonas hydrophila	Aeromonas			nutrient agar		CLSI 2007																									3	6		Table 3
KL	Sharma, A., Dubey, N., & Sharan, B. (2005). Characterization of aeromonads isolated from the river Narmada, India. International journal of hygiene and environmental health, 208(5), 425-433.	2005	India	Asia	surface water	river			tertiary	disk diffusion	cephalexin	antibiotic	aeromonas jandaei	Aeromonas			nutrient agar		CLSI 2007																									1	2		Table 3
KL	Sharma, A., Dubey, N., & Sharan, B. (2005). Characterization of aeromonads isolated from the river Narmada, India. International journal of hygiene and environmental health, 208(5), 425-433.	2005	India	Asia	surface water	river			tertiary	disk diffusion	cephalexin	antibiotic	aeromonas sobria	Aeromonas			nutrient agar		CLSI 2007																									0	4		Table 3
KL	Sharma, A., Dubey, N., & Sharan, B. (2005). Characterization of aeromonads isolated from the river Narmada, India. International journal of hygiene and environmental health, 208(5), 425-433.	2005	India	Asia	surface water	river			tertiary	disk diffusion	cephalexin	antibiotic	aeromonas veronii bv sobria	Aeromonas			nutrient agar		CLSI 2007																									4	6		Table 3
KL	Sharma, A., Dubey, N., & Sharan, B. (2005). Characterization of aeromonads isolated from the river Narmada, India. International journal of hygiene and environmental health, 208(5), 425-433.	2005	India	Asia	surface water	river			tertiary	disk diffusion	cephalexin	antibiotic	aeromonas veronii bv veronii	Aeromonas			nutrient agar		CLSI 2007																									0	6		Table 3
KL	Sharma, A., Dubey, N., & Sharan, B. (2005). Characterization of aeromonads isolated from the river Narmada, India. International journal of hygiene and environmental health, 208(5), 425-433.	2005	India	Asia	surface water	river			tertiary	disk diffusion	chloramphenicol	antibiotic	aeromonas caviae	Aeromonas			nutrient agar		CLSI 2007																									2	3		Table 3
KL	Sharma, A., Dubey, N., & Sharan, B. (2005). Characterization of aeromonads isolated from the river Narmada, India. International journal of hygiene and environmental health, 208(5), 425-433.	2005	India	Asia	surface water	river			tertiary	disk diffusion	chloramphenicol	antibiotic	aeromonas eucrenophila	Aeromonas			nutrient agar		CLSI 2007																									3	3		Table 3
KL	Sharma, A., Dubey, N., & Sharan, B. (2005). Characterization of aeromonads isolated from the river Narmada, India. International journal of hygiene and environmental health, 208(5), 425-433.	2005	India	Asia	surface water	river			tertiary	disk diffusion	chloramphenicol	antibiotic	aeromonas hydrophila	Aeromonas			nutrient agar		CLSI 2007																									3	6		Table 3
KL	Sharma, A., Dubey, N., & Sharan, B. (2005). Characterization of aeromonads isolated from the river Narmada, India. International journal of hygiene and environmental health, 208(5), 425-433.	2005	India	Asia	surface water	river			tertiary	disk diffusion	chloramphenicol	antibiotic	aeromonas jandaei	Aeromonas			nutrient agar		CLSI 2007																									1	2		Table 3
KL	Sharma, A., Dubey, N., & Sharan, B. (2005). Characterization of aeromonads isolated from the river Narmada, India. International journal of hygiene and environmental health, 208(5), 425-433.	2005	India	Asia	surface water	river			tertiary	disk diffusion	chloramphenicol	antibiotic	aeromonas sobria	Aeromonas			nutrient agar		CLSI 2007																									4	4		Table 3
KL	Sharma, A., Dubey, N., & Sharan, B. (2005). Characterization of aeromonads isolated from the river Narmada, India. International journal of hygiene and environmental health, 208(5), 425-433.	2005	India	Asia	surface water	river			tertiary	disk diffusion	chloramphenicol	antibiotic	aeromonas veronii bv sobria	Aeromonas			nutrient agar		CLSI 2007																									1	6		Table 3
KL	Sharma, A., Dubey, N., & Sharan, B. (2005). Characterization of aeromonads isolated from the river Narmada, India. International journal of hygiene and environmental health, 208(5), 425-433.	2005	India	Asia	surface water	river			tertiary	disk diffusion	chloramphenicol	antibiotic	aeromonas veronii bv veronii	Aeromonas			nutrient agar		CLSI 2007																									3	6		Table 3
KL	Sharma, A., Dubey, N., & Sharan, B. (2005). Characterization of aeromonads isolated from the river Narmada, India. International journal of hygiene and environmental health, 208(5), 425-433.	2005	India	Asia	surface water	river			tertiary	disk diffusion	ciprofloxacin	antibiotic	aeromonas caviae	Aeromonas			nutrient agar		CLSI 2007																									1	3		Table 3
KL	Sharma, A., Dubey, N., & Sharan, B. (2005). Characterization of aeromonads isolated from the river Narmada, India. International journal of hygiene and environmental health, 208(5), 425-433.	2005	India	Asia	surface water	river			tertiary	disk diffusion	ciprofloxacin	antibiotic	aeromonas eucrenophila	Aeromonas			nutrient agar		CLSI 2007																									1	3		Table 3
KL	Sharma, A., Dubey, N., & Sharan, B. (2005). Characterization of aeromonads isolated from the river Narmada, India. International journal of hygiene and environmental health, 208(5), 425-433.	2005	India	Asia	surface water	river			tertiary	disk diffusion	ciprofloxacin	antibiotic	aeromonas hydrophila	Aeromonas			nutrient agar		CLSI 2007																									0	6		Table 3
KL	Sharma, A., Dubey, N., & Sharan, B. (2005). Characterization of aeromonads isolated from the river Narmada, India. International journal of hygiene and environmental health, 208(5), 425-433.	2005	India	Asia	surface water	river			tertiary	disk diffusion	ciprofloxacin	antibiotic	aeromonas jandaei	Aeromonas			nutrient agar		CLSI 2007																									2	2		Table 3
KL	Sharma, A., Dubey, N., & Sharan, B. (2005). Characterization of aeromonads isolated from the river Narmada, India. International journal of hygiene and environmental health, 208(5), 425-433.	2005	India	Asia	surface water	river			tertiary	disk diffusion	ciprofloxacin	antibiotic	aeromonas sobria	Aeromonas			nutrient agar		CLSI 2007																									0	4		Table 3
KL	Sharma, A., Dubey, N., & Sharan, B. (2005). Characterization of aeromonads isolated from the river Narmada, India. International journal of hygiene and environmental health, 208(5), 425-433.	2005	India	Asia	surface water	river			tertiary	disk diffusion	ciprofloxacin	antibiotic	aeromonas veronii bv sobria	Aeromonas			nutrient agar		CLSI 2007																									0	6		Table 3
KL	Sharma, A., Dubey, N., & Sharan, B. (2005). Characterization of aeromonads isolated from the river Narmada, India. International journal of hygiene and environmental health, 208(5), 425-433.	2005	India	Asia	surface water	river			tertiary	disk diffusion	ciprofloxacin	antibiotic	aeromonas veronii bv veronii	Aeromonas			nutrient agar		CLSI 2007																									1	6		Table 3
KL	Sharma, A., Dubey, N., & Sharan, B. (2005). Characterization of aeromonads isolated from the river Narmada, India. International journal of hygiene and environmental health, 208(5), 425-433.	2005	India	Asia	surface water	river			tertiary	disk diffusion	co-trimaxazole	antibiotic	aeromonas caviae	Aeromonas			nutrient agar		CLSI 2007																									0	3		Table 3
KL	Sharma, A., Dubey, N., & Sharan, B. (2005). Characterization of aeromonads isolated from the river Narmada, India. International journal of hygiene and environmental health, 208(5), 425-433.	2005	India	Asia	surface water	river			tertiary	disk diffusion	co-trimaxazole	antibiotic	aeromonas eucrenophila	Aeromonas			nutrient agar		CLSI 2007																									3	3		Table 3
KL	Sharma, A., Dubey, N., & Sharan, B. (2005). Characterization of aeromonads isolated from the river Narmada, India. International journal of hygiene and environmental health, 208(5), 425-433.	2005	India	Asia	surface water	river			tertiary	disk diffusion	co-trimaxazole	antibiotic	aeromonas hydrophila	Aeromonas			nutrient agar		CLSI 2007																									2	6		Table 3
KL	Sharma, A., Dubey, N., & Sharan, B. (2005). Characterization of aeromonads isolated from the river Narmada, India. International journal of hygiene and environmental health, 208(5), 425-433.	2005	India	Asia	surface water	river			tertiary	disk diffusion	co-trimaxazole	antibiotic	aeromonas jandaei	Aeromonas			nutrient agar		CLSI 2007																									0	2		Table 3
KL	Sharma, A., Dubey, N., & Sharan, B. (2005). Characterization of aeromonads isolated from the river Narmada, India. International journal of hygiene and environmental health, 208(5), 425-433.	2005	India	Asia	surface water	river			tertiary	disk diffusion	co-trimaxazole	antibiotic	aeromonas sobria	Aeromonas			nutrient agar		CLSI 2007																									4	4		Table 3
KL	Sharma, A., Dubey, N., & Sharan, B. (2005). Characterization of aeromonads isolated from the river Narmada, India. International journal of hygiene and environmental health, 208(5), 425-433.	2005	India	Asia	surface water	river			tertiary	disk diffusion	co-trimaxazole	antibiotic	aeromonas veronii bv sobria	Aeromonas			nutrient agar		CLSI 2007																									3	6		Table 3
KL	Sharma, A., Dubey, N., & Sharan, B. (2005). Characterization of aeromonads isolated from the river Narmada, India. International journal of hygiene and environmental health, 208(5), 425-433.	2005	India	Asia	surface water	river			tertiary	disk diffusion	co-trimaxazole	antibiotic	aeromonas veronii bv veronii	Aeromonas			nutrient agar		CLSI 2007																									1	6		Table 3
KL	Sharma, A., Dubey, N., & Sharan, B. (2005). Characterization of aeromonads isolated from the river Narmada, India. International journal of hygiene and environmental health, 208(5), 425-433.	2005	India	Asia	surface water	river			tertiary	disk diffusion	gentamycin	antibiotic	aeromonas caviae	Aeromonas			nutrient agar		CLSI 2007																									0	3	0	Table 3
KL	Sharma, A., Dubey, N., & Sharan, B. (2005). Characterization of aeromonads isolated from the river Narmada, India. International journal of hygiene and environmental health, 208(5), 425-433.	2005	India	Asia	surface water	river			tertiary	disk diffusion	gentamycin	antibiotic	aeromonas eucrenophila	Aeromonas			nutrient agar		CLSI 2007																									0	3	0	Table 3
KL	Sharma, A., Dubey, N., & Sharan, B. (2005). Characterization of aeromonads isolated from the river Narmada, India. International journal of hygiene and environmental health, 208(5), 425-433.	2005	India	Asia	surface water	river			tertiary	disk diffusion	gentamycin	antibiotic	aeromonas hydrophila	Aeromonas			nutrient agar		CLSI 2007																									0	6	0	Table 3
KL	Sharma, A., Dubey, N., & Sharan, B. (2005). Characterization of aeromonads isolated from the river Narmada, India. International journal of hygiene and environmental health, 208(5), 425-433.	2005	India	Asia	surface water	river			tertiary	disk diffusion	gentamycin	antibiotic	aeromonas jandaei	Aeromonas			nutrient agar		CLSI 2007																									0	2	0	Table 3
KL	Sharma, A., Dubey, N., & Sharan, B. (2005). Characterization of aeromonads isolated from the river Narmada, India. International journal of hygiene and environmental health, 208(5), 425-433.	2005	India	Asia	surface water	river			tertiary	disk diffusion	gentamycin	antibiotic	aeromonas sobria	Aeromonas			nutrient agar		CLSI 2007																									0	4	0	Table 3
KL	Sharma, A., Dubey, N., & Sharan, B. (2005). Characterization of aeromonads isolated from the river Narmada, India. International journal of hygiene and environmental health, 208(5), 425-433.	2005	India	Asia	surface water	river			tertiary	disk diffusion	gentamycin	antibiotic	aeromonas veronii bv sobria	Aeromonas			nutrient agar		CLSI 2007																									0	6	0	Table 3
KL	Sharma, A., Dubey, N., & Sharan, B. (2005). Characterization of aeromonads isolated from the river Narmada, India. International journal of hygiene and environmental health, 208(5), 425-433.	2005	India	Asia	surface water	river			tertiary	disk diffusion	gentamycin	antibiotic	aeromonas veronii bv veronii	Aeromonas			nutrient agar		CLSI 2007																									0	6	0	Table 3
KL	Sharma, A., Dubey, N., & Sharan, B. (2005). Characterization of aeromonads isolated from the river Narmada, India. International journal of hygiene and environmental health, 208(5), 425-433.	2005	India	Asia	surface water	river			tertiary	disk diffusion	kanamycin	antibiotic	aeromonas caviae	Aeromonas			nutrient agar		CLSI 2007																									3	3		Table 3
KL	Sharma, A., Dubey, N., & Sharan, B. (2005). Characterization of aeromonads isolated from the river Narmada, India. International journal of hygiene and environmental health, 208(5), 425-433.	2005	India	Asia	surface water	river			tertiary	disk diffusion	kanamycin	antibiotic	aeromonas eucrenophila	Aeromonas			nutrient agar		CLSI 2007																									2	3		Table 3
KL	Sharma, A., Dubey, N., & Sharan, B. (2005). Characterization of aeromonads isolated from the river Narmada, India. International journal of hygiene and environmental health, 208(5), 425-433.	2005	India	Asia	surface water	river			tertiary	disk diffusion	kanamycin	antibiotic	aeromonas hydrophila	Aeromonas			nutrient agar		CLSI 2007																									0	6		Table 3
KL	Sharma, A., Dubey, N., & Sharan, B. (2005). Characterization of aeromonads isolated from the river Narmada, India. International journal of hygiene and environmental health, 208(5), 425-433.	2005	India	Asia	surface water	river			tertiary	disk diffusion	kanamycin	antibiotic	aeromonas jandaei	Aeromonas			nutrient agar		CLSI 2007																									1	2		Table 3
KL	Sharma, A., Dubey, N., & Sharan, B. (2005). Characterization of aeromonads isolated from the river Narmada, India. International journal of hygiene and environmental health, 208(5), 425-433.	2005	India	Asia	surface water	river			tertiary	disk diffusion	kanamycin	antibiotic	aeromonas sobria	Aeromonas			nutrient agar		CLSI 2007																									0	4		Table 3
KL	Sharma, A., Dubey, N., & Sharan, B. (2005). Characterization of aeromonads isolated from the river Narmada, India. International journal of hygiene and environmental health, 208(5), 425-433.	2005	India	Asia	surface water	river			tertiary	disk diffusion	kanamycin	antibiotic	aeromonas veronii bv sobria	Aeromonas			nutrient agar		CLSI 2007																									2	6		Table 3
KL	Sharma, A., Dubey, N., & Sharan, B. (2005). Characterization of aeromonads isolated from the river Narmada, India. International journal of hygiene and environmental health, 208(5), 425-433.	2005	India	Asia	surface water	river			tertiary	disk diffusion	kanamycin	antibiotic	aeromonas veronii bv veronii	Aeromonas			nutrient agar		CLSI 2007																									1	6		Table 3
KL	Sharma, A., Dubey, N., & Sharan, B. (2005). Characterization of aeromonads isolated from the river Narmada, India. International journal of hygiene and environmental health, 208(5), 425-433.	2005	India	Asia	surface water	river			tertiary	disk diffusion	nalidixicacid	antibiotic	aeromonas caviae	Aeromonas			nutrient agar		CLSI 2007																									1	3		Table 3
KL	Sharma, A., Dubey, N., & Sharan, B. (2005). Characterization of aeromonads isolated from the river Narmada, India. International journal of hygiene and environmental health, 208(5), 425-433.	2005	India	Asia	surface water	river			tertiary	disk diffusion	nalidixicacid	antibiotic	aeromonas eucrenophila	Aeromonas			nutrient agar		CLSI 2007																									3	3		Table 3
KL	Sharma, A., Dubey, N., & Sharan, B. (2005). Characterization of aeromonads isolated from the river Narmada, India. International journal of hygiene and environmental health, 208(5), 425-433.	2005	India	Asia	surface water	river			tertiary	disk diffusion	nalidixicacid	antibiotic	aeromonas hydrophila	Aeromonas			nutrient agar		CLSI 2007																									6	6		Table 3
KL	Sharma, A., Dubey, N., & Sharan, B. (2005). Characterization of aeromonads isolated from the river Narmada, India. International journal of hygiene and environmental health, 208(5), 425-433.	2005	India	Asia	surface water	river			tertiary	disk diffusion	nalidixicacid	antibiotic	aeromonas jandaei	Aeromonas			nutrient agar		CLSI 2007																									1	2		Table 3
KL	Sharma, A., Dubey, N., & Sharan, B. (2005). Characterization of aeromonads isolated from the river Narmada, India. International journal of hygiene and environmental health, 208(5), 425-433.	2005	India	Asia	surface water	river			tertiary	disk diffusion	nalidixicacid	antibiotic	aeromonas sobria	Aeromonas			nutrient agar		CLSI 2007																									4	4		Table 3
KL	Sharma, A., Dubey, N., & Sharan, B. (2005). Characterization of aeromonads isolated from the river Narmada, India. International journal of hygiene and environmental health, 208(5), 425-433.	2005	India	Asia	surface water	river			tertiary	disk diffusion	nalidixicacid	antibiotic	aeromonas veronii bv sobria	Aeromonas			nutrient agar		CLSI 2007																									1	6		Table 3
KL	Sharma, A., Dubey, N., & Sharan, B. (2005). Characterization of aeromonads isolated from the river Narmada, India. International journal of hygiene and environmental health, 208(5), 425-433.	2005	India	Asia	surface water	river			tertiary	disk diffusion	nalidixicacid	antibiotic	aeromonas veronii bv veronii	Aeromonas			nutrient agar		CLSI 2007																									3	6		Table 3
KL	Sharma, A., Dubey, N., & Sharan, B. (2005). Characterization of aeromonads isolated from the river Narmada, India. International journal of hygiene and environmental health, 208(5), 425-433.	2005	India	Asia	surface water	river			tertiary	disk diffusion	norfloxacin	antibiotic	aeromonas caviae	Aeromonas			nutrient agar		CLSI 2007																									1	3		Table 3
KL	Sharma, A., Dubey, N., & Sharan, B. (2005). Characterization of aeromonads isolated from the river Narmada, India. International journal of hygiene and environmental health, 208(5), 425-433.	2005	India	Asia	surface water	river			tertiary	disk diffusion	norfloxacin	antibiotic	aeromonas eucrenophila	Aeromonas			nutrient agar		CLSI 2007																									0	3		Table 3
KL	Sharma, A., Dubey, N., & Sharan, B. (2005). Characterization of aeromonads isolated from the river Narmada, India. International journal of hygiene and environmental health, 208(5), 425-433.	2005	India	Asia	surface water	river			tertiary	disk diffusion	norfloxacin	antibiotic	aeromonas hydrophila	Aeromonas			nutrient agar		CLSI 2007																									1	6		Table 3
KL	Sharma, A., Dubey, N., & Sharan, B. (2005). Characterization of aeromonads isolated from the river Narmada, India. International journal of hygiene and environmental health, 208(5), 425-433.	2005	India	Asia	surface water	river			tertiary	disk diffusion	norfloxacin	antibiotic	aeromonas jandaei	Aeromonas			nutrient agar		CLSI 2007																									2	2		Table 3
KL	Sharma, A., Dubey, N., & Sharan, B. (2005). Characterization of aeromonads isolated from the river Narmada, India. International journal of hygiene and environmental health, 208(5), 425-433.	2005	India	Asia	surface water	river			tertiary	disk diffusion	norfloxacin	antibiotic	aeromonas sobria	Aeromonas			nutrient agar		CLSI 2007																									0	4		Table 3
KL	Sharma, A., Dubey, N., & Sharan, B. (2005). Characterization of aeromonads isolated from the river Narmada, India. International journal of hygiene and environmental health, 208(5), 425-433.	2005	India	Asia	surface water	river			tertiary	disk diffusion	norfloxacin	antibiotic	aeromonas veronii bv sobria	Aeromonas			nutrient agar		CLSI 2007																									2	6		Table 3
KL	Sharma, A., Dubey, N., & Sharan, B. (2005). Characterization of aeromonads isolated from the river Narmada, India. International journal of hygiene and environmental health, 208(5), 425-433.	2005	India	Asia	surface water	river			tertiary	disk diffusion	norfloxacin	antibiotic	aeromonas veronii bv veronii	Aeromonas			nutrient agar		CLSI 2007																									0	6		Table 3
KL	Sharma, A., Dubey, N., & Sharan, B. (2005). Characterization of aeromonads isolated from the river Narmada, India. International journal of hygiene and environmental health, 208(5), 425-433.	2005	India	Asia	surface water	river			tertiary	disk diffusion	pefloxacin	antibiotic	aeromonas caviae	Aeromonas			nutrient agar		CLSI 2007																									3	3		Table 3
KL	Sharma, A., Dubey, N., & Sharan, B. (2005). Characterization of aeromonads isolated from the river Narmada, India. International journal of hygiene and environmental health, 208(5), 425-433.	2005	India	Asia	surface water	river			tertiary	disk diffusion	pefloxacin	antibiotic	aeromonas eucrenophila	Aeromonas			nutrient agar		CLSI 2007																									0	3		Table 3
KL	Sharma, A., Dubey, N., & Sharan, B. (2005). Characterization of aeromonads isolated from the river Narmada, India. International journal of hygiene and environmental health, 208(5), 425-433.	2005	India	Asia	surface water	river			tertiary	disk diffusion	pefloxacin	antibiotic	aeromonas hydrophila	Aeromonas			nutrient agar		CLSI 2007																									0	6		Table 3
KL	Sharma, A., Dubey, N., & Sharan, B. (2005). Characterization of aeromonads isolated from the river Narmada, India. International journal of hygiene and environmental health, 208(5), 425-433.	2005	India	Asia	surface water	river			tertiary	disk diffusion	pefloxacin	antibiotic	aeromonas jandaei	Aeromonas			nutrient agar		CLSI 2007																									0	2		Table 3
KL	Sharma, A., Dubey, N., & Sharan, B. (2005). Characterization of aeromonads isolated from the river Narmada, India. International journal of hygiene and environmental health, 208(5), 425-433.	2005	India	Asia	surface water	river			tertiary	disk diffusion	pefloxacin	antibiotic	aeromonas sobria	Aeromonas			nutrient agar		CLSI 2007																									1	4		Table 3
KL	Sharma, A., Dubey, N., & Sharan, B. (2005). Characterization of aeromonads isolated from the river Narmada, India. International journal of hygiene and environmental health, 208(5), 425-433.	2005	India	Asia	surface water	river			tertiary	disk diffusion	pefloxacin	antibiotic	aeromonas veronii bv sobria	Aeromonas			nutrient agar		CLSI 2007																									1	6		Table 3
KL	Sharma, A., Dubey, N., & Sharan, B. (2005). Characterization of aeromonads isolated from the river Narmada, India. International journal of hygiene and environmental health, 208(5), 425-433.	2005	India	Asia	surface water	river			tertiary	disk diffusion	pefloxacin	antibiotic	aeromonas veronii bv veronii	Aeromonas			nutrient agar		CLSI 2007																									0	6		Table 3
KL	Sharma, A., Dubey, N., & Sharan, B. (2005). Characterization of aeromonads isolated from the river Narmada, India. International journal of hygiene and environmental health, 208(5), 425-433.	2005	India	Asia	surface water	river	Y	Y	primary	culture	aeromonas	organism	aeromonas	Aeromonas			glutamate starch phenol red agar		Kielwein,1969	Y	A			24-48	37				2002	mL	500
KL	Sharma, A., Dubey, N., & Sharan, B. (2005). Characterization of aeromonads isolated from the river Narmada, India. International journal of hygiene and environmental health, 208(5), 425-433.	2005	India	Asia	surface water	river			species	Biochemical Tests	aeromonas	organism	aeromonas	Aeromonas
KL	Sharma, A., Dubey, N., & Sharan, B. (2005). Characterization of aeromonads isolated from the river Narmada, India. International journal of hygiene and environmental health, 208(5), 425-433.	2005	India	Asia	surface water	river			genus	Biochemical Tests	aeromonas	organism	aeromonas	Aeromonas
	Schwartz, T., Volkmann, H., Kirchen, S., Kohnen, W., Schön-Hölz, K., Jansen, B., & Obst, U. (2006). Real-time PCR detection of Pseudomonas aeruginosa in clinical and municipal wastewater and genotyping of the ciprofloxacin-resistant isolates. FEMS Microbiology Ecology, 57(1), 158–167. https://doi.org/10.1111/j.1574-6941.2006.00100.x	2006			wastewater, surface water	influent, receiving body			species	qPCR	23S	organism	pseudomonas aeruginosa	P. aeruginosa
	Schwartz, T., Volkmann, H., Kirchen, S., Kohnen, W., Schön-Hölz, K., Jansen, B., & Obst, U. (2006). Real-time PCR detection of Pseudomonas aeruginosa in clinical and municipal wastewater and genotyping of the ciprofloxacin-resistant isolates. FEMS Microbiology Ecology, 57(1), 158–167. https://doi.org/10.1111/j.1574-6941.2006.00100.x	2006			wastewater, surface water	influent, receiving body	Y	Y	primary	culture	pseudomonas aeruginosa	organism	pseudomonas aeruginosa	P. aeruginosa			Triple-concentrated Malachite-green broth			Y	P	ciprofloxacin	4
	Schwartz, T., Volkmann, H., Kirchen, S., Kohnen, W., Schön-Hölz, K., Jansen, B., & Obst, U. (2006). Real-time PCR detection of Pseudomonas aeruginosa in clinical and municipal wastewater and genotyping of the ciprofloxacin-resistant isolates. FEMS Microbiology Ecology, 57(1), 158–167. https://doi.org/10.1111/j.1574-6941.2006.00100.x	2006			wastewater, surface water	influent, receiving body			species	API 20 NE	pseudomonas aeruginosa	organism	pseudomonas aeruginosa	P. aeruginosa
	Sarkar, D., & Jana, B. (2010). Cadmium tolerance and antibiotic resistance of Pseudomonas sp isolated from water, sludge and fish raised in wastewater-fed tropical ponds Reuse and Management of Municipal Wastewater for various economic driven activities View project Safe guarding water resources of India using green & sustainable technologies View project. In Article in Indian Journal of Experime…	2010			wastewater	municipal, fish farm				disk diffusion	netilmicin	antibiotic		pseudomonas					Jorgensen J H & Turnidge J D, Susceptibility test methods: Dilution and Disk diffusion methods, in Manual of clinical microbiology, Vol. 1, edited by P.R Murray, E J Baron, J H Jorgensen, M A Pfaller & R H Yolken (A S M Press, Herndon, USA) 2003, 1108.																					30				2	5		Table 3
	Sarkar, D., & Jana, B. (2010). Cadmium tolerance and antibiotic resistance of Pseudomonas sp isolated from water, sludge and fish raised in wastewater-fed tropical ponds Reuse and Management of Municipal Wastewater for various economic driven activities View project Safe guarding water resources of India using green & sustainable technologies View project. In Article in Indian Journal of Experime…	2010			wastewater	municipal, fish farm				disk diffusion	colistin	antibiotic		pseudomonas					Jorgensen J H & Turnidge J D, Susceptibility test methods: Dilution and Disk diffusion methods, in Manual of clinical microbiology, Vol. 1, edited by P.R Murray, E J Baron, J H Jorgensen, M A Pfaller & R H Yolken (A S M Press, Herndon, USA) 2003, 1108.																					10				2	5		Table 3
	Sarkar, D., & Jana, B. (2010). Cadmium tolerance and antibiotic resistance of Pseudomonas sp isolated from water, sludge and fish raised in wastewater-fed tropical ponds Reuse and Management of Municipal Wastewater for various economic driven activities View project Safe guarding water resources of India using green & sustainable technologies View project. In Article in Indian Journal of Experime…	2010			wastewater	municipal, fish farm				disk diffusion	tobramycin	antibiotic		pseudomonas					Jorgensen J H & Turnidge J D, Susceptibility test methods: Dilution and Disk diffusion methods, in Manual of clinical microbiology, Vol. 1, edited by P.R Murray, E J Baron, J H Jorgensen, M A Pfaller & R H Yolken (A S M Press, Herndon, USA) 2003, 1108.																					10				2	5		Table 3
	Sarkar, D., & Jana, B. (2010). Cadmium tolerance and antibiotic resistance of Pseudomonas sp isolated from water, sludge and fish raised in wastewater-fed tropical ponds Reuse and Management of Municipal Wastewater for various economic driven activities View project Safe guarding water resources of India using green & sustainable technologies View project. In Article in Indian Journal of Experime…	2010			wastewater	municipal, fish farm				disk diffusion	polymyxin B	antibiotic		pseudomonas					Jorgensen J H & Turnidge J D, Susceptibility test methods: Dilution and Disk diffusion methods, in Manual of clinical microbiology, Vol. 1, edited by P.R Murray, E J Baron, J H Jorgensen, M A Pfaller & R H Yolken (A S M Press, Herndon, USA) 2003, 1108.																					300				2	5		Table 3
	Sarkar, D., & Jana, B. (2010). Cadmium tolerance and antibiotic resistance of Pseudomonas sp isolated from water, sludge and fish raised in wastewater-fed tropical ponds Reuse and Management of Municipal Wastewater for various economic driven activities View project Safe guarding water resources of India using green & sustainable technologies View project. In Article in Indian Journal of Experime…	2010			wastewater	municipal, fish farm				disk diffusion	amikacin	antibiotic		pseudomonas					Jorgensen J H & Turnidge J D, Susceptibility test methods: Dilution and Disk diffusion methods, in Manual of clinical microbiology, Vol. 1, edited by P.R Murray, E J Baron, J H Jorgensen, M A Pfaller & R H Yolken (A S M Press, Herndon, USA) 2003, 1108.																					30				2	5		Table 3
	Sarkar, D., & Jana, B. (2010). Cadmium tolerance and antibiotic resistance of Pseudomonas sp isolated from water, sludge and fish raised in wastewater-fed tropical ponds Reuse and Management of Municipal Wastewater for various economic driven activities View project Safe guarding water resources of India using green & sustainable technologies View project. In Article in Indian Journal of Experime…	2010			wastewater	municipal, fish farm				disk diffusion	tetracycline	antibiotic		pseudomonas					Jorgensen J H & Turnidge J D, Susceptibility test methods: Dilution and Disk diffusion methods, in Manual of clinical microbiology, Vol. 1, edited by P.R Murray, E J Baron, J H Jorgensen, M A Pfaller & R H Yolken (A S M Press, Herndon, USA) 2003, 1108.																					10				0	5		Table 3
	Sarkar, D., & Jana, B. (2010). Cadmium tolerance and antibiotic resistance of Pseudomonas sp isolated from water, sludge and fish raised in wastewater-fed tropical ponds Reuse and Management of Municipal Wastewater for various economic driven activities View project Safe guarding water resources of India using green & sustainable technologies View project. In Article in Indian Journal of Experime…	2010			wastewater	municipal, fish farm				disk diffusion	gentamicin	antibiotic		pseudomonas					Jorgensen J H & Turnidge J D, Susceptibility test methods: Dilution and Disk diffusion methods, in Manual of clinical microbiology, Vol. 1, edited by P.R Murray, E J Baron, J H Jorgensen, M A Pfaller & R H Yolken (A S M Press, Herndon, USA) 2003, 1108.																					10				2	5		Table 3
	Sarkar, D., & Jana, B. (2010). Cadmium tolerance and antibiotic resistance of Pseudomonas sp isolated from water, sludge and fish raised in wastewater-fed tropical ponds Reuse and Management of Municipal Wastewater for various economic driven activities View project Safe guarding water resources of India using green & sustainable technologies View project. In Article in Indian Journal of Experime…	2010			wastewater	municipal, fish farm				disk diffusion	ticarcillin	antibiotic		pseudomonas					Jorgensen J H & Turnidge J D, Susceptibility test methods: Dilution and Disk diffusion methods, in Manual of clinical microbiology, Vol. 1, edited by P.R Murray, E J Baron, J H Jorgensen, M A Pfaller & R H Yolken (A S M Press, Herndon, USA) 2003, 1108.																					7.5				2	5		Table 3
	Sarkar, D., & Jana, B. (2010). Cadmium tolerance and antibiotic resistance of Pseudomonas sp isolated from water, sludge and fish raised in wastewater-fed tropical ponds Reuse and Management of Municipal Wastewater for various economic driven activities View project Safe guarding water resources of India using green & sustainable technologies View project. In Article in Indian Journal of Experime…	2010			wastewater	municipal, fish farm				disk diffusion	imipenem	antibiotic		pseudomonas					Jorgensen J H & Turnidge J D, Susceptibility test methods: Dilution and Disk diffusion methods, in Manual of clinical microbiology, Vol. 1, edited by P.R Murray, E J Baron, J H Jorgensen, M A Pfaller & R H Yolken (A S M Press, Herndon, USA) 2003, 1108.																					10				0	5		Table 3
	Sarkar, D., & Jana, B. (2010). Cadmium tolerance and antibiotic resistance of Pseudomonas sp isolated from water, sludge and fish raised in wastewater-fed tropical ponds Reuse and Management of Municipal Wastewater for various economic driven activities View project Safe guarding water resources of India using green & sustainable technologies View project. In Article in Indian Journal of Experime…	2010			wastewater	municipal, fish farm				disk diffusion	ciprofloxacin	antibiotic		pseudomonas					Jorgensen J H & Turnidge J D, Susceptibility test methods: Dilution and Disk diffusion methods, in Manual of clinical microbiology, Vol. 1, edited by P.R Murray, E J Baron, J H Jorgensen, M A Pfaller & R H Yolken (A S M Press, Herndon, USA) 2003, 1108.																					5				0	5		Table 3
	Sarkar, D., & Jana, B. (2010). Cadmium tolerance and antibiotic resistance of Pseudomonas sp isolated from water, sludge and fish raised in wastewater-fed tropical ponds Reuse and Management of Municipal Wastewater for various economic driven activities View project Safe guarding water resources of India using green & sustainable technologies View project. In Article in Indian Journal of Experime…	2010			wastewater	municipal, fish farm	Y	N	primary	culture	psuedomonas	organism		pseudomonas			pseudomonas denitrificans		Atlas R M, Hand book of media for environmental microbiology (CRC Press. Inc) 1995, 540.	Y	A
	Sarkar, D., & Jana, B. (2010). Cadmium tolerance and antibiotic resistance of Pseudomonas sp isolated from water, sludge and fish raised in wastewater-fed tropical ponds Reuse and Management of Municipal Wastewater for various economic driven activities View project Safe guarding water resources of India using green & sustainable technologies View project. In Article in Indian Journal of Experime…	2010			wastewater	municipal, fish farm			genus	biochemical tests	pseudomonas	organism		pseudomonas
BD	Santoro, D. O., Cardoso, A. M., Coutinho, F. H., Pinto, L. H., Vieira, R. P., Albano, R. M., & Clementino, M. M. (2015). Diversity and antibiotic resistance profiles of P seudomonads from a hospital wastewater treatment plant. Journal of applied microbiology, 119(6), 1527-1540.	2015	Brazil	S. America	wastewater	Hospital Wastewater			Secondary	Disc Diffusion	aztreonam	Antibiotic	pseudomonas aeruginosa	P. aeruginosa			Mueller Hinton Agar		CLSI 2011																					30				17	27		Table 3		tot resistant
BD	Santoro, D. O., Cardoso, A. M., Coutinho, F. H., Pinto, L. H., Vieira, R. P., Albano, R. M., & Clementino, M. M. (2015). Diversity and antibiotic resistance profiles of P seudomonads from a hospital wastewater treatment plant. Journal of applied microbiology, 119(6), 1527-1540.	2015	Brazil	S. America	wastewater	Hospital Wastewater			Secondary	Disc Diffusion	cefepime	Antibiotic	pseudomonas aeruginosa	P. aeruginosa			Mueller Hinton Agar		CLSI 2011																					30				6	27		Table 3
BD	Santoro, D. O., Cardoso, A. M., Coutinho, F. H., Pinto, L. H., Vieira, R. P., Albano, R. M., & Clementino, M. M. (2015). Diversity and antibiotic resistance profiles of P seudomonads from a hospital wastewater treatment plant. Journal of applied microbiology, 119(6), 1527-1540.	2015	Brazil	S. America	wastewater	Hospital Wastewater			Secondary	Disc Diffusion	ceftazidime	Antibiotic	pseudomonas aeruginosa	P. aeruginosa			Mueller Hinton Agar		CLSI 2011																					30				4	27		Table 3
BD	Santoro, D. O., Cardoso, A. M., Coutinho, F. H., Pinto, L. H., Vieira, R. P., Albano, R. M., & Clementino, M. M. (2015). Diversity and antibiotic resistance profiles of P seudomonads from a hospital wastewater treatment plant. Journal of applied microbiology, 119(6), 1527-1540.	2015	Brazil	S. America	wastewater	Hospital Wastewater			Secondary	Disc Diffusion	ciprofloxacin	Antibiotic	pseudomonas aeruginosa	P. aeruginosa			Mueller Hinton Agar		CLSI 2011																					5				1	27		Table 3
BD	Santoro, D. O., Cardoso, A. M., Coutinho, F. H., Pinto, L. H., Vieira, R. P., Albano, R. M., & Clementino, M. M. (2015). Diversity and antibiotic resistance profiles of P seudomonads from a hospital wastewater treatment plant. Journal of applied microbiology, 119(6), 1527-1540.	2015	Brazil	S. America	wastewater	Hospital Wastewater			Secondary	Disc Diffusion	gentamicin	Antibiotic	pseudomonas aeruginosa	P. aeruginosa			Mueller Hinton Agar		CLSI 2011																					10				1	27		Table 3
BD	Santoro, D. O., Cardoso, A. M., Coutinho, F. H., Pinto, L. H., Vieira, R. P., Albano, R. M., & Clementino, M. M. (2015). Diversity and antibiotic resistance profiles of P seudomonads from a hospital wastewater treatment plant. Journal of applied microbiology, 119(6), 1527-1540.	2015	Brazil	S. America	wastewater	Hospital Wastewater			Secondary	Disc Diffusion	imipenem	Antibiotic	pseudomonas aeruginosa	P. aeruginosa			Mueller Hinton Agar		CLSI 2011																					10				2	27		Table 3
BD	Santoro, D. O., Cardoso, A. M., Coutinho, F. H., Pinto, L. H., Vieira, R. P., Albano, R. M., & Clementino, M. M. (2015). Diversity and antibiotic resistance profiles of P seudomonads from a hospital wastewater treatment plant. Journal of applied microbiology, 119(6), 1527-1540.	2015	Brazil	S. America	wastewater	Hospital Wastewater			Secondary	Disc Diffusion	meropenem	Antibiotic	pseudomonas aeruginosa	P. aeruginosa			Mueller Hinton Agar		CLSI 2011																					10				3	27		Table 3
BD	Santoro, D. O., Cardoso, A. M., Coutinho, F. H., Pinto, L. H., Vieira, R. P., Albano, R. M., & Clementino, M. M. (2015). Diversity and antibiotic resistance profiles of P seudomonads from a hospital wastewater treatment plant. Journal of applied microbiology, 119(6), 1527-1540.	2015	Brazil	S. America	wastewater	Hospital Wastewater			Secondary	Disc Diffusion	norfloxacin	Antibiotic	pseudomonas aeruginosa	P. aeruginosa			Mueller Hinton Agar		CLSI 2011																					10				1	27		Table 3
BD	Santoro, D. O., Cardoso, A. M., Coutinho, F. H., Pinto, L. H., Vieira, R. P., Albano, R. M., & Clementino, M. M. (2015). Diversity and antibiotic resistance profiles of P seudomonads from a hospital wastewater treatment plant. Journal of applied microbiology, 119(6), 1527-1540.	2015	Brazil	S. America	wastewater	Hospital Wastewater			Secondary	Disc Diffusion	piperacillin/tazobactam	Antibiotic	pseudomonas aeruginosa	P. aeruginosa			Mueller Hinton Agar		CLSI 2011																					100/10				0	27		Table 3
BD	Santoro, D. O., Cardoso, A. M., Coutinho, F. H., Pinto, L. H., Vieira, R. P., Albano, R. M., & Clementino, M. M. (2015). Diversity and antibiotic resistance profiles of P seudomonads from a hospital wastewater treatment plant. Journal of applied microbiology, 119(6), 1527-1540.	2015	Brazil	S. America	wastewater	Hospital Wastewater			Secondary	Disc Diffusion	polymyxin B	Antibiotic	pseudomonas aeruginosa	P. aeruginosa			Mueller Hinton Agar		CLSI 2011																					300				0	27		Table 3
BD	Santoro, D. O., Cardoso, A. M., Coutinho, F. H., Pinto, L. H., Vieira, R. P., Albano, R. M., & Clementino, M. M. (2015). Diversity and antibiotic resistance profiles of P seudomonads from a hospital wastewater treatment plant. Journal of applied microbiology, 119(6), 1527-1540.	2015	Brazil	S. America	wastewater	Hospital Wastewater			Secondary	Disc Diffusion	Ticarcillin/Clavulanic acid	Antibiotic	pseudomonas aeruginosa	P. aeruginosa			Mueller Hinton Agar		CLSI 2011																					75/10				9	27		Table 3
BD	Santoro, D. O., Cardoso, A. M., Coutinho, F. H., Pinto, L. H., Vieira, R. P., Albano, R. M., & Clementino, M. M. (2015). Diversity and antibiotic resistance profiles of P seudomonads from a hospital wastewater treatment plant. Journal of applied microbiology, 119(6), 1527-1540.	2015	Brazil	S. America	wastewater	Hospital Wastewater			Secondary	Disc Diffusion	tobramycin	Antibiotic	pseudomonas aeruginosa	P. aeruginosa			Mueller Hinton Agar		CLSI 2011																					10				2	27		Table 3
BD	Santoro, D. O., Cardoso, A. M., Coutinho, F. H., Pinto, L. H., Vieira, R. P., Albano, R. M., & Clementino, M. M. (2015). Diversity and antibiotic resistance profiles of P seudomonads from a hospital wastewater treatment plant. Journal of applied microbiology, 119(6), 1527-1540.	2015	Brazil	S. America	wastewater	Hospital Wastewater			species	Sequencing	16S	Organism	pseudomonas aeruginosa	P. aeruginosa					Spilker et al. 2004																	Dneasy Kit					GGGGGATCTTCGGACCTC	TCCTTAGAGTGCCCACCCG
BD	Santoro, D. O., Cardoso, A. M., Coutinho, F. H., Pinto, L. H., Vieira, R. P., Albano, R. M., & Clementino, M. M. (2015). Diversity and antibiotic resistance profiles of P seudomonads from a hospital wastewater treatment plant. Journal of applied microbiology, 119(6), 1527-1540.	2015	Brazil	S. America	wastewater	Hospital Wastewater	Y	Y	Primary	Culture	Pseudomonas aeruginosa	Organism	pseudomonas aeruginosa	P. aeruginosa	Dilution Plating		centrimide agar			Y	A			24	37			93.1	2010	mL	1500				ATCC 25922
BD	Santoro, D. O., Cardoso, A. M., Coutinho, F. H., Pinto, L. H., Vieira, R. P., Albano, R. M., & Clementino, M. M. (2015). Diversity and antibiotic resistance profiles of P seudomonads from a hospital wastewater treatment plant. Journal of applied microbiology, 119(6), 1527-1540.	2015	Brazil	S. America	wastewater	Hospital Wastewater			species	Biochemical Tests	Pseudomonas aeruginosa	Organism	pseudomonas aeruginosa	P. aeruginosa			Mueller Hinton Agar		Holt, J.B. (1994) Bergey’s Manual of Determinative Bacteriology, 9th edn. Baltimore, MD: Williams & Wilkins.									93.1
KL	Santoro DO, Romão CM, Clementino MM. Decreased aztreonam susceptibility among Pseudomonas aeruginosa isolates from hospital effluent treatment system and clinical samples. Int J Environ Health Res. 2012;22(6):560-70. doi: 10.1080/09603123.2012.678000. Epub 2012 Apr 27. PMID: 22540159.	2012	Brazil	South America	wastewater	hospital effluent			tertiary	disk diffusion	aztreonam	antibiotic	pseudomonas aeruginosa	P. aeruginosa					CLSI 2008																			P. aeruginosa (ATCC 27853) and E. coli (ATCC 25922)		30				19	27	70	*estimated from graph
KL	Santoro DO, Romão CM, Clementino MM. Decreased aztreonam susceptibility among Pseudomonas aeruginosa isolates from hospital effluent treatment system and clinical samples. Int J Environ Health Res. 2012;22(6):560-70. doi: 10.1080/09603123.2012.678000. Epub 2012 Apr 27. PMID: 22540159.	2012	Brazil	South America	wastewater	hospital effluent			tertiary	disk diffusion	cefepime	antibiotic	pseudomonas aeruginosa	P. aeruginosa					CLSI 2008																			P. aeruginosa (ATCC 27853) and E. coli (ATCC 25922)						6	27	22	*estimated from graph
KL	Santoro DO, Romão CM, Clementino MM. Decreased aztreonam susceptibility among Pseudomonas aeruginosa isolates from hospital effluent treatment system and clinical samples. Int J Environ Health Res. 2012;22(6):560-70. doi: 10.1080/09603123.2012.678000. Epub 2012 Apr 27. PMID: 22540159.	2012	Brazil	South America	wastewater	hospital effluent			tertiary	disk diffusion	ceftazidime	antibiotic	pseudomonas aeruginosa	P. aeruginosa					CLSI 2008																			P. aeruginosa (ATCC 27853) and E. coli (ATCC 25922)						5	27	18	*estimated from graph
KL	Santoro DO, Romão CM, Clementino MM. Decreased aztreonam susceptibility among Pseudomonas aeruginosa isolates from hospital effluent treatment system and clinical samples. Int J Environ Health Res. 2012;22(6):560-70. doi: 10.1080/09603123.2012.678000. Epub 2012 Apr 27. PMID: 22540159.	2012	Brazil	South America	wastewater	hospital effluent			tertiary	disk diffusion	ciprofloxacin	antibiotic	pseudomonas aeruginosa	P. aeruginosa					CLSI 2008																			P. aeruginosa (ATCC 27853) and E. coli (ATCC 25922)						1	27	5	*estimated from graph
KL	Santoro DO, Romão CM, Clementino MM. Decreased aztreonam susceptibility among Pseudomonas aeruginosa isolates from hospital effluent treatment system and clinical samples. Int J Environ Health Res. 2012;22(6):560-70. doi: 10.1080/09603123.2012.678000. Epub 2012 Apr 27. PMID: 22540159.	2012	Brazil	South America	wastewater	hospital effluent			tertiary	disk diffusion	gentamicin	antibiotic	pseudomonas aeruginosa	P. aeruginosa					CLSI 2008																			P. aeruginosa (ATCC 27853) and E. coli (ATCC 25922)						1	27	5	*estimated from graph
KL	Santoro DO, Romão CM, Clementino MM. Decreased aztreonam susceptibility among Pseudomonas aeruginosa isolates from hospital effluent treatment system and clinical samples. Int J Environ Health Res. 2012;22(6):560-70. doi: 10.1080/09603123.2012.678000. Epub 2012 Apr 27. PMID: 22540159.	2012	Brazil	South America	wastewater	hospital effluent			tertiary	disk diffusion	imipenem	antibiotic	pseudomonas aeruginosa	P. aeruginosa					CLSI 2008																			P. aeruginosa (ATCC 27853) and E. coli (ATCC 25922)						3	27	10	*estimated from graph
KL	Santoro DO, Romão CM, Clementino MM. Decreased aztreonam susceptibility among Pseudomonas aeruginosa isolates from hospital effluent treatment system and clinical samples. Int J Environ Health Res. 2012;22(6):560-70. doi: 10.1080/09603123.2012.678000. Epub 2012 Apr 27. PMID: 22540159.	2012	Brazil	South America	wastewater	hospital effluent			tertiary	disk diffusion	meropenem	antibiotic	pseudomonas aeruginosa	P. aeruginosa					CLSI 2008																			P. aeruginosa (ATCC 27853) and E. coli (ATCC 25922)						4	27	15	*estimated from graph
KL	Santoro DO, Romão CM, Clementino MM. Decreased aztreonam susceptibility among Pseudomonas aeruginosa isolates from hospital effluent treatment system and clinical samples. Int J Environ Health Res. 2012;22(6):560-70. doi: 10.1080/09603123.2012.678000. Epub 2012 Apr 27. PMID: 22540159.	2012	Brazil	South America	wastewater	hospital effluent			tertiary	disk diffusion	norfloxacin	antibiotic	pseudomonas aeruginosa	P. aeruginosa					CLSI 2008																			P. aeruginosa (ATCC 27853) and E. coli (ATCC 25922)						1	27	5	*estimated from graph
KL	Santoro DO, Romão CM, Clementino MM. Decreased aztreonam susceptibility among Pseudomonas aeruginosa isolates from hospital effluent treatment system and clinical samples. Int J Environ Health Res. 2012;22(6):560-70. doi: 10.1080/09603123.2012.678000. Epub 2012 Apr 27. PMID: 22540159.	2012	Brazil	South America	wastewater	hospital effluent			tertiary	disk diffusion	piperacillin/tazobactam	antibiotic	pseudomonas aeruginosa	P. aeruginosa					CLSI 2008																			P. aeruginosa (ATCC 27853) and E. coli (ATCC 25922)						0	27	0	*estimated from graph
KL	Santoro DO, Romão CM, Clementino MM. Decreased aztreonam susceptibility among Pseudomonas aeruginosa isolates from hospital effluent treatment system and clinical samples. Int J Environ Health Res. 2012;22(6):560-70. doi: 10.1080/09603123.2012.678000. Epub 2012 Apr 27. PMID: 22540159.	2012	Brazil	South America	wastewater	hospital effluent			tertiary	disk diffusion	polymyxin B	antibiotic	pseudomonas aeruginosa	P. aeruginosa					CLSI 2008																			P. aeruginosa (ATCC 27853) and E. coli (ATCC 25922)						0	27	0	*estimated from graph
KL	Santoro DO, Romão CM, Clementino MM. Decreased aztreonam susceptibility among Pseudomonas aeruginosa isolates from hospital effluent treatment system and clinical samples. Int J Environ Health Res. 2012;22(6):560-70. doi: 10.1080/09603123.2012.678000. Epub 2012 Apr 27. PMID: 22540159.	2012	Brazil	South America	wastewater	hospital effluent			tertiary	disk diffusion	Ticarcillin/Clavulanic acid	antibiotic	pseudomonas aeruginosa	P. aeruginosa					CLSI 2008																			P. aeruginosa (ATCC 27853) and E. coli (ATCC 25922)						10	27	35	*estimated from graph
KL	Santoro DO, Romão CM, Clementino MM. Decreased aztreonam susceptibility among Pseudomonas aeruginosa isolates from hospital effluent treatment system and clinical samples. Int J Environ Health Res. 2012;22(6):560-70. doi: 10.1080/09603123.2012.678000. Epub 2012 Apr 27. PMID: 22540159.	2012	Brazil	South America	wastewater	hospital effluent			tertiary	disk diffusion	tobramicin	antibiotic	pseudomonas aeruginosa	P. aeruginosa					CLSI 2008																			P. aeruginosa (ATCC 27853) and E. coli (ATCC 25922)						3	27	10	*estimated from graph
KL	Santoro DO, Romão CM, Clementino MM. Decreased aztreonam susceptibility among Pseudomonas aeruginosa isolates from hospital effluent treatment system and clinical samples. Int J Environ Health Res. 2012;22(6):560-70. doi: 10.1080/09603123.2012.678000. Epub 2012 Apr 27. PMID: 22540159.	2012	Brazil	South America	wastewater	hospital effluent			species	PCR	16S	organism	pseudomonas aeruginosa	P. aeruginosa					Spilker et al., 2004																	Dneasy Kit
KL	Santoro DO, Romão CM, Clementino MM. Decreased aztreonam susceptibility among Pseudomonas aeruginosa isolates from hospital effluent treatment system and clinical samples. Int J Environ Health Res. 2012;22(6):560-70. doi: 10.1080/09603123.2012.678000. Epub 2012 Apr 27. PMID: 22540159.	2012	Brazil	South America	wastewater	hospital effluent	Y	Y	primary	culture	pseudomonas aeruginosa	organism	pseudomonas aeruginosa	P. aeruginosa			cetrimide			y	a			24	37
KL	Santoro DO, Romão CM, Clementino MM. Decreased aztreonam susceptibility among Pseudomonas aeruginosa isolates from hospital effluent treatment system and clinical samples. Int J Environ Health Res. 2012;22(6):560-70. doi: 10.1080/09603123.2012.678000. Epub 2012 Apr 27. PMID: 22540159.	2012	Brazil	South America	wastewater	hospital effluent			species	biochemical tests	pseudomonas aeruginosa	organism	pseudomonas aeruginosa	P. aeruginosa			nutrient broth							42
BD	Rhodes, G., Huys, G., Swings, J., Mcgann, P., Hiney, M., Smith, P., & Pickup, R. W. (2000). Distribution of oxytetracycline resistance plasmids between aeromonads in hospital and aquaculture environments: implication of Tn1721 in dissemination of the tetracycline resistance determinant Tet A. Applied and environmental microbiology, 66(9), 3883-3890.	2000	United Kingdom	Europe	wastewater	Hospital Wastewater; Fish Farm			Secondary	Disc Diffusion	kanamycin	Antibiotic	aeromonas	Aeromonas			IsoSensitest Agar																							30				0	72	0	Text
BD	Rhodes, G., Huys, G., Swings, J., Mcgann, P., Hiney, M., Smith, P., & Pickup, R. W. (2000). Distribution of oxytetracycline resistance plasmids between aeromonads in hospital and aquaculture environments: implication of Tn1721 in dissemination of the tetracycline resistance determinant Tet A. Applied and environmental microbiology, 66(9), 3883-3890.	2000	United Kingdom	Europe	wastewater	Hospital Wastewater; Fish Farm			Secondary	Disc Diffusion	nalidixic acid	Antibiotic	aeromonas	Aeromonas			IsoSensitest Agar																							30				68	72	94	Text
BD	Rhodes, G., Huys, G., Swings, J., Mcgann, P., Hiney, M., Smith, P., & Pickup, R. W. (2000). Distribution of oxytetracycline resistance plasmids between aeromonads in hospital and aquaculture environments: implication of Tn1721 in dissemination of the tetracycline resistance determinant Tet A. Applied and environmental microbiology, 66(9), 3883-3890.	2000	United Kingdom	Europe	wastewater	Hospital Wastewater; Fish Farm			Secondary	Disc Diffusion	oxytetracycline	Antibiotic	aeromonas	Aeromonas			IsoSensitest Agar																							30				72	72	100	Text
BD	Rhodes, G., Huys, G., Swings, J., Mcgann, P., Hiney, M., Smith, P., & Pickup, R. W. (2000). Distribution of oxytetracycline resistance plasmids between aeromonads in hospital and aquaculture environments: implication of Tn1721 in dissemination of the tetracycline resistance determinant Tet A. Applied and environmental microbiology, 66(9), 3883-3890.	2000	United Kingdom	Europe	wastewater	Hospital Wastewater; Fish Farm			Secondary	Disc Diffusion	rifampin	Antibiotic	aeromonas	Aeromonas			IsoSensitest Agar																							25				0	72	0	Text
BD	Rhodes, G., Huys, G., Swings, J., Mcgann, P., Hiney, M., Smith, P., & Pickup, R. W. (2000). Distribution of oxytetracycline resistance plasmids between aeromonads in hospital and aquaculture environments: implication of Tn1721 in dissemination of the tetracycline resistance determinant Tet A. Applied and environmental microbiology, 66(9), 3883-3890.	2000	United Kingdom	Europe	wastewater	Hospital Wastewater; Fish Farm			Secondary	Disc Diffusion	streptomycin	Antibiotic	aeromonas	Aeromonas			IsoSensitest Agar																							10				10	72	14	Text
BD	Rhodes, G., Huys, G., Swings, J., Mcgann, P., Hiney, M., Smith, P., & Pickup, R. W. (2000). Distribution of oxytetracycline resistance plasmids between aeromonads in hospital and aquaculture environments: implication of Tn1721 in dissemination of the tetracycline resistance determinant Tet A. Applied and environmental microbiology, 66(9), 3883-3890.	2000	United Kingdom	Europe	wastewater	Hospital Wastewater; Fish Farm			Secondary	Disc Diffusion	tetracycline	Antibiotic	aeromonas	Aeromonas			IsoSensitest Agar																							30				72	72	100	Text
BD	Rhodes, G., Huys, G., Swings, J., Mcgann, P., Hiney, M., Smith, P., & Pickup, R. W. (2000). Distribution of oxytetracycline resistance plasmids between aeromonads in hospital and aquaculture environments: implication of Tn1721 in dissemination of the tetracycline resistance determinant Tet A. Applied and environmental microbiology, 66(9), 3883-3890.	2000	United Kingdom	Europe	wastewater	Hospital Wastewater; Fish Farm			genus	PCR	aroA	Organism	aeromonas	Aeromonas					Soriano, A. C., J. A. Castillo, C. H. Moral, M. S. Salazar, J. Y. Marcos, and G. N. Carrasco. 1997. RFLP-PCR analysis of the aroA gene as a taxonomic tool for the genus Aeromonas. FEMS Microbiol. Lett. 156:199–204.
BD	Rhodes, G., Huys, G., Swings, J., Mcgann, P., Hiney, M., Smith, P., & Pickup, R. W. (2000). Distribution of oxytetracycline resistance plasmids between aeromonads in hospital and aquaculture environments: implication of Tn1721 in dissemination of the tetracycline resistance determinant Tet A. Applied and environmental microbiology, 66(9), 3883-3890.	2000	United Kingdom	Europe	wastewater	Hospital Wastewater; Fish Farm			species	Microbial Identification System	Aeromonas	Organism	aeromonas	Aeromonas					Huys, G., M. Vancanneyt, R. Coopman, P. Janssen, E. Falsen, M. Altwegg, and K. Kersters. 1994. Cellular fatty acid composition as a chemotaxonomic marker for the differentiation of phenospecies and hybridization groups in the genus Aeromonas. Int. J. Syst. Bacteriol. 44:651–658.
BD	Rhodes, G., Huys, G., Swings, J., Mcgann, P., Hiney, M., Smith, P., & Pickup, R. W. (2000). Distribution of oxytetracycline resistance plasmids between aeromonads in hospital and aquaculture environments: implication of Tn1721 in dissemination of the tetracycline resistance determinant Tet A. Applied and environmental microbiology, 66(9), 3883-3890.	2000	United Kingdom	Europe	wastewater	Hospital Wastewater; Fish Farm			species	fAFLP	Aeromonas	Organism	aeromonas	Aeromonas
BD	Rhodes, G., Huys, G., Swings, J., Mcgann, P., Hiney, M., Smith, P., & Pickup, R. W. (2000). Distribution of oxytetracycline resistance plasmids between aeromonads in hospital and aquaculture environments: implication of Tn1721 in dissemination of the tetracycline resistance determinant Tet A. Applied and environmental microbiology, 66(9), 3883-3890.	2000	United Kingdom	Europe	wastewater	Hospital Wastewater; Fish Farm	Y	Y	Primary	Culture	Aeromonas	Organism	aeromonas	Aeromonas	Dilution Plating		m-Aeromonas	ISA with OT (25)	Havelaar, A. H., M. During, and J. F. Versteegh. 1987. Ampicillin-dextrin agar medium for the enumeration of Aeromonas species in water by mem- brane filtration. J. Appl. Bacteriol. 62:279–287.	Y	P	Oxytetracycline	25	24	28				1997
BD	Radó, J., Kaszab, E., Benedek, T., Kriszt, B., & Szoboszlay, S. (2019). First isolation of carbapenem-resistant Acinetobacter beijerinckii from an environmental sample. Acta microbiologica et immunologica Hungarica, 66(1), 113-130.	2019	Hungary	Europe	surface water	Fishpond			Secondary	MIC Test Strip	cefepime	Antibiotic	acinetobacter	Acinetobacter			Mueller Hinton Agar		CLSI 2006
BD	Radó, J., Kaszab, E., Benedek, T., Kriszt, B., & Szoboszlay, S. (2019). First isolation of carbapenem-resistant Acinetobacter beijerinckii from an environmental sample. Acta microbiologica et immunologica Hungarica, 66(1), 113-130.	2019	Hungary	Europe	surface water	Fishpond			Secondary	MIC Test Strip	cefotaxime	Antibiotic	acinetobacter	Acinetobacter			Mueller Hinton Agar		CLSI 2006
BD	Radó, J., Kaszab, E., Benedek, T., Kriszt, B., & Szoboszlay, S. (2019). First isolation of carbapenem-resistant Acinetobacter beijerinckii from an environmental sample. Acta microbiologica et immunologica Hungarica, 66(1), 113-130.	2019	Hungary	Europe	surface water	Fishpond			Secondary	MIC Test Strip	ceftazidime	Antibiotic	acinetobacter	Acinetobacter			Mueller Hinton Agar		CLSI 2006
BD	Radó, J., Kaszab, E., Benedek, T., Kriszt, B., & Szoboszlay, S. (2019). First isolation of carbapenem-resistant Acinetobacter beijerinckii from an environmental sample. Acta microbiologica et immunologica Hungarica, 66(1), 113-130.	2019	Hungary	Europe	surface water	Fishpond			Secondary	MIC Test Strip	ceftriaxone	Antibiotic	acinetobacter	Acinetobacter			Mueller Hinton Agar		CLSI 2006
BD	Radó, J., Kaszab, E., Benedek, T., Kriszt, B., & Szoboszlay, S. (2019). First isolation of carbapenem-resistant Acinetobacter beijerinckii from an environmental sample. Acta microbiologica et immunologica Hungarica, 66(1), 113-130.	2019	Hungary	Europe	surface water	Fishpond			Secondary	MIC Test Strip	ciprofloxacin	Antibiotic	acinetobacter	Acinetobacter			Mueller Hinton Agar		CLSI 2006
BD	Radó, J., Kaszab, E., Benedek, T., Kriszt, B., & Szoboszlay, S. (2019). First isolation of carbapenem-resistant Acinetobacter beijerinckii from an environmental sample. Acta microbiologica et immunologica Hungarica, 66(1), 113-130.	2019	Hungary	Europe	surface water	Fishpond			Secondary	MIC Test Strip	gentamicin	Antibiotic	acinetobacter	Acinetobacter			Mueller Hinton Agar		CLSI 2006
BD	Radó, J., Kaszab, E., Benedek, T., Kriszt, B., & Szoboszlay, S. (2019). First isolation of carbapenem-resistant Acinetobacter beijerinckii from an environmental sample. Acta microbiologica et immunologica Hungarica, 66(1), 113-130.	2019	Hungary	Europe	surface water	Fishpond			Secondary	MIC Test Strip	imipenem	Antibiotic	acinetobacter	Acinetobacter			Mueller Hinton Agar		CLSI 2006
BD	Radó, J., Kaszab, E., Benedek, T., Kriszt, B., & Szoboszlay, S. (2019). First isolation of carbapenem-resistant Acinetobacter beijerinckii from an environmental sample. Acta microbiologica et immunologica Hungarica, 66(1), 113-130.	2019	Hungary	Europe	surface water	Fishpond			Secondary	MIC Test Strip	meropenem	Antibiotic	acinetobacter	Acinetobacter			Mueller Hinton Agar		CLSI 2006
BD	Radó, J., Kaszab, E., Benedek, T., Kriszt, B., & Szoboszlay, S. (2019). First isolation of carbapenem-resistant Acinetobacter beijerinckii from an environmental sample. Acta microbiologica et immunologica Hungarica, 66(1), 113-130.	2019	Hungary	Europe	surface water	Fishpond			Secondary	MIC Test Strip	ofloxacin	Antibiotic	acinetobacter	Acinetobacter			Mueller Hinton Agar		CLSI 2006
BD	Radó, J., Kaszab, E., Benedek, T., Kriszt, B., & Szoboszlay, S. (2019). First isolation of carbapenem-resistant Acinetobacter beijerinckii from an environmental sample. Acta microbiologica et immunologica Hungarica, 66(1), 113-130.	2019	Hungary	Europe	surface water	Fishpond			Secondary	MIC Test Strip	piperacillin	Antibiotic	acinetobacter	Acinetobacter			Mueller Hinton Agar		CLSI 2006
BD	Radó, J., Kaszab, E., Benedek, T., Kriszt, B., & Szoboszlay, S. (2019). First isolation of carbapenem-resistant Acinetobacter beijerinckii from an environmental sample. Acta microbiologica et immunologica Hungarica, 66(1), 113-130.	2019	Hungary	Europe	surface water	Fishpond			Secondary	MIC Test Strip	rifampin	Antibiotic	acinetobacter	Acinetobacter			Mueller Hinton Agar		CLSI 2006
BD	Radó, J., Kaszab, E., Benedek, T., Kriszt, B., & Szoboszlay, S. (2019). First isolation of carbapenem-resistant Acinetobacter beijerinckii from an environmental sample. Acta microbiologica et immunologica Hungarica, 66(1), 113-130.	2019	Hungary	Europe	surface water	Fishpond			Secondary	MIC Test Strip	tigecycline	Antibiotic	acinetobacter	Acinetobacter			Mueller Hinton Agar		CLSI 2006
BD	Radó, J., Kaszab, E., Benedek, T., Kriszt, B., & Szoboszlay, S. (2019). First isolation of carbapenem-resistant Acinetobacter beijerinckii from an environmental sample. Acta microbiologica et immunologica Hungarica, 66(1), 113-130.	2019	Hungary	Europe	surface water	Fishpond			species	Sequencing	16S rDNA	Organism	acinetobacter	Acinetobacter
BD	Radó, J., Kaszab, E., Benedek, T., Kriszt, B., & Szoboszlay, S. (2019). First isolation of carbapenem-resistant Acinetobacter beijerinckii from an environmental sample. Acta microbiologica et immunologica Hungarica, 66(1), 113-130.	2019	Hungary	Europe	surface water	Fishpond			genus	Phenotypic tests	Acinetobacter	Organism	acinetobacter	Acinetobacter					Lammert, J. M.: Techniques in Microbiology: A Student Handbook. Pearson Education, Inc., San Francisco, CA, 2006.
BD	Radó, J., Kaszab, E., Benedek, T., Kriszt, B., & Szoboszlay, S. (2019). First isolation of carbapenem-resistant Acinetobacter beijerinckii from an environmental sample. Acta microbiologica et immunologica Hungarica, 66(1), 113-130.	2019	Hungary	Europe	surface water	Fishpond	Y	Y	Primary	Culture	Acinetobacter	Organism	acinetobacter	Acinetobacter			Acinetobacter sp. enrichment broth	Leeds Acinetobacter Medium		Y	A			48; 72	30				2008=2013						ATCC25922; ATCC27853	Ultra Clean Microbial DNA Kit
JC	Piotrowska M, Przygodzińska D, Matyjewicz K, Popowska M. Occurrence and Variety of β-Lactamase Genes among Aeromonas spp. Isolated from Urban Wastewater Treatment Plant. Front Microbiol. 2017 May 16;8:863. doi: 10.3389/fmicb.2017.00863. PMID: 28559885; PMCID: PMC5432545.	2017	Poland	Europe	Wastewater	Urban WWTP (raw, activated sludge, effluent)			Tertiary	Disk Diffusion	Amikacin	Antibiotic	Aeromonas	Aeromonas					CLSI 2010																					30				39	39	100	Table 4
JC	Piotrowska M, Przygodzińska D, Matyjewicz K, Popowska M. Occurrence and Variety of β-Lactamase Genes among Aeromonas spp. Isolated from Urban Wastewater Treatment Plant. Front Microbiol. 2017 May 16;8:863. doi: 10.3389/fmicb.2017.00863. PMID: 28559885; PMCID: PMC5432545.	2017	Poland	Europe	Wastewater	Urban WWTP (raw, activated sludge, effluent)			Tertiary	Disk Diffusion	Amikacin	Antibiotic	Aeromonas	Aeromonas					CLSI 2010																					30				45	45	100	Table 4
JC	Piotrowska M, Przygodzińska D, Matyjewicz K, Popowska M. Occurrence and Variety of β-Lactamase Genes among Aeromonas spp. Isolated from Urban Wastewater Treatment Plant. Front Microbiol. 2017 May 16;8:863. doi: 10.3389/fmicb.2017.00863. PMID: 28559885; PMCID: PMC5432545.	2017	Poland	Europe	Wastewater	Urban WWTP (raw, activated sludge, effluent)			Tertiary	Disk Diffusion	Amikacin	Antibiotic	Aeromonas	Aeromonas					CLSI 2010																					30				20	20	100	Table 4
JC	Piotrowska M, Przygodzińska D, Matyjewicz K, Popowska M. Occurrence and Variety of β-Lactamase Genes among Aeromonas spp. Isolated from Urban Wastewater Treatment Plant. Front Microbiol. 2017 May 16;8:863. doi: 10.3389/fmicb.2017.00863. PMID: 28559885; PMCID: PMC5432545.	2017	Poland	Europe	Wastewater	Urban WWTP (raw, activated sludge, effluent)			Tertiary	Disk Diffusion	Aztreonam	Antibiotic	Aeromonas	Aeromonas					CLSI 2010																					30				5	39	13	Table 4
JC	Piotrowska M, Przygodzińska D, Matyjewicz K, Popowska M. Occurrence and Variety of β-Lactamase Genes among Aeromonas spp. Isolated from Urban Wastewater Treatment Plant. Front Microbiol. 2017 May 16;8:863. doi: 10.3389/fmicb.2017.00863. PMID: 28559885; PMCID: PMC5432545.	2017	Poland	Europe	Wastewater	Urban WWTP (raw, activated sludge, effluent)			Tertiary	Disk Diffusion	Aztreonam	Antibiotic	Aeromonas	Aeromonas					CLSI 2010																					30				12	45	27	Table 4
JC	Piotrowska M, Przygodzińska D, Matyjewicz K, Popowska M. Occurrence and Variety of β-Lactamase Genes among Aeromonas spp. Isolated from Urban Wastewater Treatment Plant. Front Microbiol. 2017 May 16;8:863. doi: 10.3389/fmicb.2017.00863. PMID: 28559885; PMCID: PMC5432545.	2017	Poland	Europe	Wastewater	Urban WWTP (raw, activated sludge, effluent)			Tertiary	Disk Diffusion	Aztreonam	Antibiotic	Aeromonas	Aeromonas					CLSI 2010																					30				4	20	20	Table 4
JC	Piotrowska M, Przygodzińska D, Matyjewicz K, Popowska M. Occurrence and Variety of β-Lactamase Genes among Aeromonas spp. Isolated from Urban Wastewater Treatment Plant. Front Microbiol. 2017 May 16;8:863. doi: 10.3389/fmicb.2017.00863. PMID: 28559885; PMCID: PMC5432545.	2017	Poland	Europe	Wastewater	Urban WWTP (raw, activated sludge, effluent)			Tertiary	Disk Diffusion	Cefepime	Antibiotic	Aeromonas	Aeromonas					CLSI 2010																					30				37	39	95	Table 4
JC	Piotrowska M, Przygodzińska D, Matyjewicz K, Popowska M. Occurrence and Variety of β-Lactamase Genes among Aeromonas spp. Isolated from Urban Wastewater Treatment Plant. Front Microbiol. 2017 May 16;8:863. doi: 10.3389/fmicb.2017.00863. PMID: 28559885; PMCID: PMC5432545.	2017	Poland	Europe	Wastewater	Urban WWTP (raw, activated sludge, effluent)			Tertiary	Disk Diffusion	Cefepime	Antibiotic	Aeromonas	Aeromonas					CLSI 2010																					30				32	45	71	Table 4
JC	Piotrowska M, Przygodzińska D, Matyjewicz K, Popowska M. Occurrence and Variety of β-Lactamase Genes among Aeromonas spp. Isolated from Urban Wastewater Treatment Plant. Front Microbiol. 2017 May 16;8:863. doi: 10.3389/fmicb.2017.00863. PMID: 28559885; PMCID: PMC5432545.	2017	Poland	Europe	Wastewater	Urban WWTP (raw, activated sludge, effluent)			Tertiary	Disk Diffusion	Cefepime	Antibiotic	Aeromonas	Aeromonas					CLSI 2010																					30				11	20	55	Table 4
JC	Piotrowska M, Przygodzińska D, Matyjewicz K, Popowska M. Occurrence and Variety of β-Lactamase Genes among Aeromonas spp. Isolated from Urban Wastewater Treatment Plant. Front Microbiol. 2017 May 16;8:863. doi: 10.3389/fmicb.2017.00863. PMID: 28559885; PMCID: PMC5432545.	2017	Poland	Europe	Wastewater	Urban WWTP (raw, activated sludge, effluent)			Tertiary	Disk Diffusion	Cefotaxime	Antibiotic	Aeromonas	Aeromonas					CLSI 2010																					30				2	39	5	Table 4
JC	Piotrowska M, Przygodzińska D, Matyjewicz K, Popowska M. Occurrence and Variety of β-Lactamase Genes among Aeromonas spp. Isolated from Urban Wastewater Treatment Plant. Front Microbiol. 2017 May 16;8:863. doi: 10.3389/fmicb.2017.00863. PMID: 28559885; PMCID: PMC5432545.	2017	Poland	Europe	Wastewater	Urban WWTP (raw, activated sludge, effluent)			Tertiary	Disk Diffusion	Cefotaxime	Antibiotic	Aeromonas	Aeromonas					CLSI 2010																					30				6	45	13	Table 4
JC	Piotrowska M, Przygodzińska D, Matyjewicz K, Popowska M. Occurrence and Variety of β-Lactamase Genes among Aeromonas spp. Isolated from Urban Wastewater Treatment Plant. Front Microbiol. 2017 May 16;8:863. doi: 10.3389/fmicb.2017.00863. PMID: 28559885; PMCID: PMC5432545.	2017	Poland	Europe	Wastewater	Urban WWTP (raw, activated sludge, effluent)			Tertiary	Disk Diffusion	Cefotaxime	Antibiotic	Aeromonas	Aeromonas					CLSI 2010																					30				2	20	10	Table 4
JC	Piotrowska M, Przygodzińska D, Matyjewicz K, Popowska M. Occurrence and Variety of β-Lactamase Genes among Aeromonas spp. Isolated from Urban Wastewater Treatment Plant. Front Microbiol. 2017 May 16;8:863. doi: 10.3389/fmicb.2017.00863. PMID: 28559885; PMCID: PMC5432545.	2017	Poland	Europe	Wastewater	Urban WWTP (raw, activated sludge, effluent)			Tertiary	Disk Diffusion	Ceftazidime	Antibiotic	Aeromonas	Aeromonas					CLSI 2010																					5				22	39	56	Table 4
JC	Piotrowska M, Przygodzińska D, Matyjewicz K, Popowska M. Occurrence and Variety of β-Lactamase Genes among Aeromonas spp. Isolated from Urban Wastewater Treatment Plant. Front Microbiol. 2017 May 16;8:863. doi: 10.3389/fmicb.2017.00863. PMID: 28559885; PMCID: PMC5432545.	2017	Poland	Europe	Wastewater	Urban WWTP (raw, activated sludge, effluent)			Tertiary	Disk Diffusion	Ceftazidime	Antibiotic	Aeromonas	Aeromonas					CLSI 2010																					5				20	45	44	Table 4
JC	Piotrowska M, Przygodzińska D, Matyjewicz K, Popowska M. Occurrence and Variety of β-Lactamase Genes among Aeromonas spp. Isolated from Urban Wastewater Treatment Plant. Front Microbiol. 2017 May 16;8:863. doi: 10.3389/fmicb.2017.00863. PMID: 28559885; PMCID: PMC5432545.	2017	Poland	Europe	Wastewater	Urban WWTP (raw, activated sludge, effluent)			Tertiary	Disk Diffusion	Ceftazidime	Antibiotic	Aeromonas	Aeromonas					CLSI 2010																					5				9	20	45	Table 4
JC	Piotrowska M, Przygodzińska D, Matyjewicz K, Popowska M. Occurrence and Variety of β-Lactamase Genes among Aeromonas spp. Isolated from Urban Wastewater Treatment Plant. Front Microbiol. 2017 May 16;8:863. doi: 10.3389/fmicb.2017.00863. PMID: 28559885; PMCID: PMC5432545.	2017	Poland	Europe	Wastewater	Urban WWTP (raw, activated sludge, effluent)			Tertiary	Disk Diffusion	Chloramphenicol	Antibiotic	Aeromonas	Aeromonas					CLSI 2010																					30				26	39	67	Table 4
JC	Piotrowska M, Przygodzińska D, Matyjewicz K, Popowska M. Occurrence and Variety of β-Lactamase Genes among Aeromonas spp. Isolated from Urban Wastewater Treatment Plant. Front Microbiol. 2017 May 16;8:863. doi: 10.3389/fmicb.2017.00863. PMID: 28559885; PMCID: PMC5432545.	2017	Poland	Europe	Wastewater	Urban WWTP (raw, activated sludge, effluent)			Tertiary	Disk Diffusion	Chloramphenicol	Antibiotic	Aeromonas	Aeromonas					CLSI 2010																					30				31	45	69	Table 4
JC	Piotrowska M, Przygodzińska D, Matyjewicz K, Popowska M. Occurrence and Variety of β-Lactamase Genes among Aeromonas spp. Isolated from Urban Wastewater Treatment Plant. Front Microbiol. 2017 May 16;8:863. doi: 10.3389/fmicb.2017.00863. PMID: 28559885; PMCID: PMC5432545.	2017	Poland	Europe	Wastewater	Urban WWTP (raw, activated sludge, effluent)			Tertiary	Disk Diffusion	Chloramphenicol	Antibiotic	Aeromonas	Aeromonas					CLSI 2010																					30				14	20	70	Table 4
JC	Piotrowska M, Przygodzińska D, Matyjewicz K, Popowska M. Occurrence and Variety of β-Lactamase Genes among Aeromonas spp. Isolated from Urban Wastewater Treatment Plant. Front Microbiol. 2017 May 16;8:863. doi: 10.3389/fmicb.2017.00863. PMID: 28559885; PMCID: PMC5432545.	2017	Poland	Europe	Wastewater	Urban WWTP (raw, activated sludge, effluent)			Tertiary	Disk Diffusion	Ciprofloxacin	Antibiotic	Aeromonas	Aeromonas					CLSI 2010																					5				1	39	3	Table 4
JC	Piotrowska M, Przygodzińska D, Matyjewicz K, Popowska M. Occurrence and Variety of β-Lactamase Genes among Aeromonas spp. Isolated from Urban Wastewater Treatment Plant. Front Microbiol. 2017 May 16;8:863. doi: 10.3389/fmicb.2017.00863. PMID: 28559885; PMCID: PMC5432545.	2017	Poland	Europe	Wastewater	Urban WWTP (raw, activated sludge, effluent)			Tertiary	Disk Diffusion	Ciprofloxacin	Antibiotic	Aeromonas	Aeromonas					CLSI 2010																					5				5	45	11	Table 4
JC	Piotrowska M, Przygodzińska D, Matyjewicz K, Popowska M. Occurrence and Variety of β-Lactamase Genes among Aeromonas spp. Isolated from Urban Wastewater Treatment Plant. Front Microbiol. 2017 May 16;8:863. doi: 10.3389/fmicb.2017.00863. PMID: 28559885; PMCID: PMC5432545.	2017	Poland	Europe	Wastewater	Urban WWTP (raw, activated sludge, effluent)			Tertiary	Disk Diffusion	Ciprofloxacin	Antibiotic	Aeromonas	Aeromonas					CLSI 2010																					5				0	20	0	Table 4
JC	Piotrowska M, Przygodzińska D, Matyjewicz K, Popowska M. Occurrence and Variety of β-Lactamase Genes among Aeromonas spp. Isolated from Urban Wastewater Treatment Plant. Front Microbiol. 2017 May 16;8:863. doi: 10.3389/fmicb.2017.00863. PMID: 28559885; PMCID: PMC5432545.	2017	Poland	Europe	Wastewater	Urban WWTP (raw, activated sludge, effluent)			Tertiary	Disk Diffusion	Ertapenem	Antibiotic	Aeromonas	Aeromonas					CLSI 2010																					10				1	39	3	Table 4
JC	Piotrowska M, Przygodzińska D, Matyjewicz K, Popowska M. Occurrence and Variety of β-Lactamase Genes among Aeromonas spp. Isolated from Urban Wastewater Treatment Plant. Front Microbiol. 2017 May 16;8:863. doi: 10.3389/fmicb.2017.00863. PMID: 28559885; PMCID: PMC5432545.	2017	Poland	Europe	Wastewater	Urban WWTP (raw, activated sludge, effluent)			Tertiary	Disk Diffusion	Ertapenem	Antibiotic	Aeromonas	Aeromonas					CLSI 2010																					10				5	45	11	Table 4
JC	Piotrowska M, Przygodzińska D, Matyjewicz K, Popowska M. Occurrence and Variety of β-Lactamase Genes among Aeromonas spp. Isolated from Urban Wastewater Treatment Plant. Front Microbiol. 2017 May 16;8:863. doi: 10.3389/fmicb.2017.00863. PMID: 28559885; PMCID: PMC5432545.	2017	Poland	Europe	Wastewater	Urban WWTP (raw, activated sludge, effluent)			Tertiary	Disk Diffusion	Ertapenem	Antibiotic	Aeromonas	Aeromonas					CLSI 2010																					10				2	20	10	Table 4
JC	Piotrowska M, Przygodzińska D, Matyjewicz K, Popowska M. Occurrence and Variety of β-Lactamase Genes among Aeromonas spp. Isolated from Urban Wastewater Treatment Plant. Front Microbiol. 2017 May 16;8:863. doi: 10.3389/fmicb.2017.00863. PMID: 28559885; PMCID: PMC5432545.	2017	Poland	Europe	Wastewater	Urban WWTP (raw, activated sludge, effluent)			Tertiary	Disk Diffusion	Gentamicin	Antibiotic	Aeromonas	Aeromonas					CLSI 2010																					10				15	39	38	Table 4
JC	Piotrowska M, Przygodzińska D, Matyjewicz K, Popowska M. Occurrence and Variety of β-Lactamase Genes among Aeromonas spp. Isolated from Urban Wastewater Treatment Plant. Front Microbiol. 2017 May 16;8:863. doi: 10.3389/fmicb.2017.00863. PMID: 28559885; PMCID: PMC5432545.	2017	Poland	Europe	Wastewater	Urban WWTP (raw, activated sludge, effluent)			Tertiary	Disk Diffusion	Gentamicin	Antibiotic	Aeromonas	Aeromonas					CLSI 2010																					10				16	45	36	Table 4
JC	Piotrowska M, Przygodzińska D, Matyjewicz K, Popowska M. Occurrence and Variety of β-Lactamase Genes among Aeromonas spp. Isolated from Urban Wastewater Treatment Plant. Front Microbiol. 2017 May 16;8:863. doi: 10.3389/fmicb.2017.00863. PMID: 28559885; PMCID: PMC5432545.	2017	Poland	Europe	Wastewater	Urban WWTP (raw, activated sludge, effluent)			Tertiary	Disk Diffusion	Gentamicin	Antibiotic	Aeromonas	Aeromonas					CLSI 2010																					10				6	20	30	Table 4
JC	Piotrowska M, Przygodzińska D, Matyjewicz K, Popowska M. Occurrence and Variety of β-Lactamase Genes among Aeromonas spp. Isolated from Urban Wastewater Treatment Plant. Front Microbiol. 2017 May 16;8:863. doi: 10.3389/fmicb.2017.00863. PMID: 28559885; PMCID: PMC5432545.	2017	Poland	Europe	Wastewater	Urban WWTP (raw, activated sludge, effluent)			Tertiary	Disk Diffusion	Imipenem	Antibiotic	Aeromonas	Aeromonas					CLSI 2010																					10				1	39	3	Table 4
JC	Piotrowska M, Przygodzińska D, Matyjewicz K, Popowska M. Occurrence and Variety of β-Lactamase Genes among Aeromonas spp. Isolated from Urban Wastewater Treatment Plant. Front Microbiol. 2017 May 16;8:863. doi: 10.3389/fmicb.2017.00863. PMID: 28559885; PMCID: PMC5432545.	2017	Poland	Europe	Wastewater	Urban WWTP (raw, activated sludge, effluent)			Tertiary	Disk Diffusion	Imipenem	Antibiotic	Aeromonas	Aeromonas					CLSI 2010																					10				8	45	18	Table 4
JC	Piotrowska M, Przygodzińska D, Matyjewicz K, Popowska M. Occurrence and Variety of β-Lactamase Genes among Aeromonas spp. Isolated from Urban Wastewater Treatment Plant. Front Microbiol. 2017 May 16;8:863. doi: 10.3389/fmicb.2017.00863. PMID: 28559885; PMCID: PMC5432545.	2017	Poland	Europe	Wastewater	Urban WWTP (raw, activated sludge, effluent)			Tertiary	Disk Diffusion	Imipenem	Antibiotic	Aeromonas	Aeromonas					CLSI 2010																					10				1	20	5	Table 4
JC	Piotrowska M, Przygodzińska D, Matyjewicz K, Popowska M. Occurrence and Variety of β-Lactamase Genes among Aeromonas spp. Isolated from Urban Wastewater Treatment Plant. Front Microbiol. 2017 May 16;8:863. doi: 10.3389/fmicb.2017.00863. PMID: 28559885; PMCID: PMC5432545.	2017	Poland	Europe	Wastewater	Urban WWTP (raw, activated sludge, effluent)			Tertiary	Disk Diffusion	Meropenem	Antibiotic	Aeromonas	Aeromonas					CLSI 2010																					10				1	39	3	Table 4
JC	Piotrowska M, Przygodzińska D, Matyjewicz K, Popowska M. Occurrence and Variety of β-Lactamase Genes among Aeromonas spp. Isolated from Urban Wastewater Treatment Plant. Front Microbiol. 2017 May 16;8:863. doi: 10.3389/fmicb.2017.00863. PMID: 28559885; PMCID: PMC5432545.	2017	Poland	Europe	Wastewater	Urban WWTP (raw, activated sludge, effluent)			Tertiary	Disk Diffusion	Meropenem	Antibiotic	Aeromonas	Aeromonas					CLSI 2010																					10				10	45	22	Table 4
JC	Piotrowska M, Przygodzińska D, Matyjewicz K, Popowska M. Occurrence and Variety of β-Lactamase Genes among Aeromonas spp. Isolated from Urban Wastewater Treatment Plant. Front Microbiol. 2017 May 16;8:863. doi: 10.3389/fmicb.2017.00863. PMID: 28559885; PMCID: PMC5432545.	2017	Poland	Europe	Wastewater	Urban WWTP (raw, activated sludge, effluent)			Tertiary	Disk Diffusion	Meropenem	Antibiotic	Aeromonas	Aeromonas					CLSI 2010																					10				1	20	5	Table 4
JC	Piotrowska M, Przygodzińska D, Matyjewicz K, Popowska M. Occurrence and Variety of β-Lactamase Genes among Aeromonas spp. Isolated from Urban Wastewater Treatment Plant. Front Microbiol. 2017 May 16;8:863. doi: 10.3389/fmicb.2017.00863. PMID: 28559885; PMCID: PMC5432545.	2017	Poland	Europe	Wastewater	Urban WWTP (raw, activated sludge, effluent)			Tertiary	Disk Diffusion	Tetracycline	Antibiotic	Aeromonas	Aeromonas					CLSI 2010																					30				8	39	21	Table 4
JC	Piotrowska M, Przygodzińska D, Matyjewicz K, Popowska M. Occurrence and Variety of β-Lactamase Genes among Aeromonas spp. Isolated from Urban Wastewater Treatment Plant. Front Microbiol. 2017 May 16;8:863. doi: 10.3389/fmicb.2017.00863. PMID: 28559885; PMCID: PMC5432545.	2017	Poland	Europe	Wastewater	Urban WWTP (raw, activated sludge, effluent)			Tertiary	Disk Diffusion	Tetracycline	Antibiotic	Aeromonas	Aeromonas					CLSI 2010																					30				13	45	29	Table 4
JC	Piotrowska M, Przygodzińska D, Matyjewicz K, Popowska M. Occurrence and Variety of β-Lactamase Genes among Aeromonas spp. Isolated from Urban Wastewater Treatment Plant. Front Microbiol. 2017 May 16;8:863. doi: 10.3389/fmicb.2017.00863. PMID: 28559885; PMCID: PMC5432545.	2017	Poland	Europe	Wastewater	Urban WWTP (raw, activated sludge, effluent)			Tertiary	Disk Diffusion	Tetracycline	Antibiotic	Aeromonas	Aeromonas					CLSI 2010																					30				3	20	15	Table 4
JC	Piotrowska M, Przygodzińska D, Matyjewicz K, Popowska M. Occurrence and Variety of β-Lactamase Genes among Aeromonas spp. Isolated from Urban Wastewater Treatment Plant. Front Microbiol. 2017 May 16;8:863. doi: 10.3389/fmicb.2017.00863. PMID: 28559885; PMCID: PMC5432545.	2017	Poland	Europe	Wastewater	Urban WWTP (raw, activated sludge, effluent)			Tertiary	Multiplex PCR	blaACC	ARG	Aeromonas	Aeromonas																														2	104		Table 2
JC	Piotrowska M, Przygodzińska D, Matyjewicz K, Popowska M. Occurrence and Variety of β-Lactamase Genes among Aeromonas spp. Isolated from Urban Wastewater Treatment Plant. Front Microbiol. 2017 May 16;8:863. doi: 10.3389/fmicb.2017.00863. PMID: 28559885; PMCID: PMC5432545.	2017	Poland	Europe	Wastewater	Urban WWTP (raw, activated sludge, effluent)			Tertiary	Multiplex PCR	blaCTX-M	ARG	Aeromonas	Aeromonas																														2	104		Table 2
JC	Piotrowska M, Przygodzińska D, Matyjewicz K, Popowska M. Occurrence and Variety of β-Lactamase Genes among Aeromonas spp. Isolated from Urban Wastewater Treatment Plant. Front Microbiol. 2017 May 16;8:863. doi: 10.3389/fmicb.2017.00863. PMID: 28559885; PMCID: PMC5432545.	2017	Poland	Europe	Wastewater	Urban WWTP (raw, activated sludge, effluent)			Tertiary	Multiplex PCR	blaCTX-M-15	ARG	Aeromonas	Aeromonas																														1	104		Table 2
JC	Piotrowska M, Przygodzińska D, Matyjewicz K, Popowska M. Occurrence and Variety of β-Lactamase Genes among Aeromonas spp. Isolated from Urban Wastewater Treatment Plant. Front Microbiol. 2017 May 16;8:863. doi: 10.3389/fmicb.2017.00863. PMID: 28559885; PMCID: PMC5432545.	2017	Poland	Europe	Wastewater	Urban WWTP (raw, activated sludge, effluent)			Tertiary	Multiplex PCR	blaCTX-M-27/98	ARG	Aeromonas	Aeromonas																														1	104		Table 2
JC	Piotrowska M, Przygodzińska D, Matyjewicz K, Popowska M. Occurrence and Variety of β-Lactamase Genes among Aeromonas spp. Isolated from Urban Wastewater Treatment Plant. Front Microbiol. 2017 May 16;8:863. doi: 10.3389/fmicb.2017.00863. PMID: 28559885; PMCID: PMC5432545.	2017	Poland	Europe	Wastewater	Urban WWTP (raw, activated sludge, effluent)			Tertiary	Multiplex PCR	blaFOX	ARG	Aeromonas	Aeromonas																														31	104		Table 2
JC	Piotrowska M, Przygodzińska D, Matyjewicz K, Popowska M. Occurrence and Variety of β-Lactamase Genes among Aeromonas spp. Isolated from Urban Wastewater Treatment Plant. Front Microbiol. 2017 May 16;8:863. doi: 10.3389/fmicb.2017.00863. PMID: 28559885; PMCID: PMC5432545.	2017	Poland	Europe	Wastewater	Urban WWTP (raw, activated sludge, effluent)			Tertiary	Multiplex PCR	blaFOX-0	ARG	Aeromonas	Aeromonas																														2	104		Table 2
JC	Piotrowska M, Przygodzińska D, Matyjewicz K, Popowska M. Occurrence and Variety of β-Lactamase Genes among Aeromonas spp. Isolated from Urban Wastewater Treatment Plant. Front Microbiol. 2017 May 16;8:863. doi: 10.3389/fmicb.2017.00863. PMID: 28559885; PMCID: PMC5432545.	2017	Poland	Europe	Wastewater	Urban WWTP (raw, activated sludge, effluent)			Tertiary	Multiplex PCR	blaFOX-10-like	ARG	Aeromonas	Aeromonas																														7	104		Table 2
JC	Piotrowska M, Przygodzińska D, Matyjewicz K, Popowska M. Occurrence and Variety of β-Lactamase Genes among Aeromonas spp. Isolated from Urban Wastewater Treatment Plant. Front Microbiol. 2017 May 16;8:863. doi: 10.3389/fmicb.2017.00863. PMID: 28559885; PMCID: PMC5432545.	2017	Poland	Europe	Wastewater	Urban WWTP (raw, activated sludge, effluent)			Tertiary	Multiplex PCR	blaFOX-10-like	ARG	Aeromonas	Aeromonas																														1	104		Table 2
JC	Piotrowska M, Przygodzińska D, Matyjewicz K, Popowska M. Occurrence and Variety of β-Lactamase Genes among Aeromonas spp. Isolated from Urban Wastewater Treatment Plant. Front Microbiol. 2017 May 16;8:863. doi: 10.3389/fmicb.2017.00863. PMID: 28559885; PMCID: PMC5432545.	2017	Poland	Europe	Wastewater	Urban WWTP (raw, activated sludge, effluent)			Tertiary	Multiplex PCR	blaFOX-13-like	ARG	Aeromonas	Aeromonas																														1	104		Table 2
JC	Piotrowska M, Przygodzińska D, Matyjewicz K, Popowska M. Occurrence and Variety of β-Lactamase Genes among Aeromonas spp. Isolated from Urban Wastewater Treatment Plant. Front Microbiol. 2017 May 16;8:863. doi: 10.3389/fmicb.2017.00863. PMID: 28559885; PMCID: PMC5432545.	2017	Poland	Europe	Wastewater	Urban WWTP (raw, activated sludge, effluent)			Tertiary	Multiplex PCR	blaFOX-2-like	ARG	Aeromonas	Aeromonas																														1	104		Table 2
JC	Piotrowska M, Przygodzińska D, Matyjewicz K, Popowska M. Occurrence and Variety of β-Lactamase Genes among Aeromonas spp. Isolated from Urban Wastewater Treatment Plant. Front Microbiol. 2017 May 16;8:863. doi: 10.3389/fmicb.2017.00863. PMID: 28559885; PMCID: PMC5432545.	2017	Poland	Europe	Wastewater	Urban WWTP (raw, activated sludge, effluent)			Tertiary	Multiplex PCR	blaFOX-3	ARG	Aeromonas	Aeromonas																														4	104		Table 2
JC	Piotrowska M, Przygodzińska D, Matyjewicz K, Popowska M. Occurrence and Variety of β-Lactamase Genes among Aeromonas spp. Isolated from Urban Wastewater Treatment Plant. Front Microbiol. 2017 May 16;8:863. doi: 10.3389/fmicb.2017.00863. PMID: 28559885; PMCID: PMC5432545.	2017	Poland	Europe	Wastewater	Urban WWTP (raw, activated sludge, effluent)			Tertiary	Multiplex PCR	blaFOX-4-like	ARG	Aeromonas	Aeromonas																														15	104		Table 2
JC	Piotrowska M, Przygodzińska D, Matyjewicz K, Popowska M. Occurrence and Variety of β-Lactamase Genes among Aeromonas spp. Isolated from Urban Wastewater Treatment Plant. Front Microbiol. 2017 May 16;8:863. doi: 10.3389/fmicb.2017.00863. PMID: 28559885; PMCID: PMC5432545.	2017	Poland	Europe	Wastewater	Urban WWTP (raw, activated sludge, effluent)			Tertiary	Multiplex PCR	blaGES	ARG	Aeromonas	Aeromonas																														16	104		Table 2
JC	Piotrowska M, Przygodzińska D, Matyjewicz K, Popowska M. Occurrence and Variety of β-Lactamase Genes among Aeromonas spp. Isolated from Urban Wastewater Treatment Plant. Front Microbiol. 2017 May 16;8:863. doi: 10.3389/fmicb.2017.00863. PMID: 28559885; PMCID: PMC5432545.	2017	Poland	Europe	Wastewater	Urban WWTP (raw, activated sludge, effluent)			Tertiary	Multiplex PCR	blaKPC	ARG	Aeromonas	Aeromonas																														3	104		Table 2
JC	Piotrowska M, Przygodzińska D, Matyjewicz K, Popowska M. Occurrence and Variety of β-Lactamase Genes among Aeromonas spp. Isolated from Urban Wastewater Treatment Plant. Front Microbiol. 2017 May 16;8:863. doi: 10.3389/fmicb.2017.00863. PMID: 28559885; PMCID: PMC5432545.	2017	Poland	Europe	Wastewater	Urban WWTP (raw, activated sludge, effluent)			Tertiary	Multiplex PCR	blaMOX	ARG	Aeromonas	Aeromonas																														2	104		Table 2
JC	Piotrowska M, Przygodzińska D, Matyjewicz K, Popowska M. Occurrence and Variety of β-Lactamase Genes among Aeromonas spp. Isolated from Urban Wastewater Treatment Plant. Front Microbiol. 2017 May 16;8:863. doi: 10.3389/fmicb.2017.00863. PMID: 28559885; PMCID: PMC5432545.	2017	Poland	Europe	Wastewater	Urban WWTP (raw, activated sludge, effluent)			Tertiary	Multiplex PCR	blaMOX-10/11	ARG	Aeromonas	Aeromonas																														1	104		Table 2
JC	Piotrowska M, Przygodzińska D, Matyjewicz K, Popowska M. Occurrence and Variety of β-Lactamase Genes among Aeromonas spp. Isolated from Urban Wastewater Treatment Plant. Front Microbiol. 2017 May 16;8:863. doi: 10.3389/fmicb.2017.00863. PMID: 28559885; PMCID: PMC5432545.	2017	Poland	Europe	Wastewater	Urban WWTP (raw, activated sludge, effluent)			Tertiary	Multiplex PCR	blaMOX-14/8	ARG	Aeromonas	Aeromonas																														1	104		Table 2
JC	Piotrowska M, Przygodzińska D, Matyjewicz K, Popowska M. Occurrence and Variety of β-Lactamase Genes among Aeromonas spp. Isolated from Urban Wastewater Treatment Plant. Front Microbiol. 2017 May 16;8:863. doi: 10.3389/fmicb.2017.00863. PMID: 28559885; PMCID: PMC5432545.	2017	Poland	Europe	Wastewater	Urban WWTP (raw, activated sludge, effluent)			Tertiary	Multiplex PCR	blaOXA	ARG	Aeromonas	Aeromonas																														36	104		Table 2
JC	Piotrowska M, Przygodzińska D, Matyjewicz K, Popowska M. Occurrence and Variety of β-Lactamase Genes among Aeromonas spp. Isolated from Urban Wastewater Treatment Plant. Front Microbiol. 2017 May 16;8:863. doi: 10.3389/fmicb.2017.00863. PMID: 28559885; PMCID: PMC5432545.	2017	Poland	Europe	Wastewater	Urban WWTP (raw, activated sludge, effluent)			Tertiary	Multiplex PCR	blaPER	ARG	Aeromonas	Aeromonas																														15	104		Table 2
JC	Piotrowska M, Przygodzińska D, Matyjewicz K, Popowska M. Occurrence and Variety of β-Lactamase Genes among Aeromonas spp. Isolated from Urban Wastewater Treatment Plant. Front Microbiol. 2017 May 16;8:863. doi: 10.3389/fmicb.2017.00863. PMID: 28559885; PMCID: PMC5432545.	2017	Poland	Europe	Wastewater	Urban WWTP (raw, activated sludge, effluent)			Tertiary	Multiplex PCR	blaPER-1/5	ARG	Aeromonas	Aeromonas																														3	104		Table 2
JC	Piotrowska M, Przygodzińska D, Matyjewicz K, Popowska M. Occurrence and Variety of β-Lactamase Genes among Aeromonas spp. Isolated from Urban Wastewater Treatment Plant. Front Microbiol. 2017 May 16;8:863. doi: 10.3389/fmicb.2017.00863. PMID: 28559885; PMCID: PMC5432545.	2017	Poland	Europe	Wastewater	Urban WWTP (raw, activated sludge, effluent)			Tertiary	Multiplex PCR	blaPER-3	ARG	Aeromonas	Aeromonas																														1	104		Table 2
JC	Piotrowska M, Przygodzińska D, Matyjewicz K, Popowska M. Occurrence and Variety of β-Lactamase Genes among Aeromonas spp. Isolated from Urban Wastewater Treatment Plant. Front Microbiol. 2017 May 16;8:863. doi: 10.3389/fmicb.2017.00863. PMID: 28559885; PMCID: PMC5432545.	2017	Poland	Europe	Wastewater	Urban WWTP (raw, activated sludge, effluent)			Tertiary	Multiplex PCR	blaPER-4	ARG	Aeromonas	Aeromonas																														9	104		Table 2
JC	Piotrowska M, Przygodzińska D, Matyjewicz K, Popowska M. Occurrence and Variety of β-Lactamase Genes among Aeromonas spp. Isolated from Urban Wastewater Treatment Plant. Front Microbiol. 2017 May 16;8:863. doi: 10.3389/fmicb.2017.00863. PMID: 28559885; PMCID: PMC5432545.	2017	Poland	Europe	Wastewater	Urban WWTP (raw, activated sludge, effluent)			Tertiary	Multiplex PCR	blaSHV	ARG	Aeromonas	Aeromonas																														3	104		Table 2
JC	Piotrowska M, Przygodzińska D, Matyjewicz K, Popowska M. Occurrence and Variety of β-Lactamase Genes among Aeromonas spp. Isolated from Urban Wastewater Treatment Plant. Front Microbiol. 2017 May 16;8:863. doi: 10.3389/fmicb.2017.00863. PMID: 28559885; PMCID: PMC5432545.	2017	Poland	Europe	Wastewater	Urban WWTP (raw, activated sludge, effluent)			Tertiary	Multiplex PCR	blaSHV-11	ARG	Aeromonas	Aeromonas																														1	104		Table 2
JC	Piotrowska M, Przygodzińska D, Matyjewicz K, Popowska M. Occurrence and Variety of β-Lactamase Genes among Aeromonas spp. Isolated from Urban Wastewater Treatment Plant. Front Microbiol. 2017 May 16;8:863. doi: 10.3389/fmicb.2017.00863. PMID: 28559885; PMCID: PMC5432545.	2017	Poland	Europe	Wastewater	Urban WWTP (raw, activated sludge, effluent)			Tertiary	Multiplex PCR	blaSHV-12	ARG	Aeromonas	Aeromonas																														2	104		Table 2
JC	Piotrowska M, Przygodzińska D, Matyjewicz K, Popowska M. Occurrence and Variety of β-Lactamase Genes among Aeromonas spp. Isolated from Urban Wastewater Treatment Plant. Front Microbiol. 2017 May 16;8:863. doi: 10.3389/fmicb.2017.00863. PMID: 28559885; PMCID: PMC5432545.	2017	Poland	Europe	Wastewater	Urban WWTP (raw, activated sludge, effluent)			Tertiary	Multiplex PCR	blaTEM	ARG	Aeromonas	Aeromonas																														18	104		Table 2
JC	Piotrowska M, Przygodzińska D, Matyjewicz K, Popowska M. Occurrence and Variety of β-Lactamase Genes among Aeromonas spp. Isolated from Urban Wastewater Treatment Plant. Front Microbiol. 2017 May 16;8:863. doi: 10.3389/fmicb.2017.00863. PMID: 28559885; PMCID: PMC5432545.	2017	Poland	Europe	Wastewater	Urban WWTP (raw, activated sludge, effluent)			Tertiary	Multiplex PCR	blaVEB	ARG	Aeromonas	Aeromonas																														3	104		Table 2
JC	Piotrowska M, Przygodzińska D, Matyjewicz K, Popowska M. Occurrence and Variety of β-Lactamase Genes among Aeromonas spp. Isolated from Urban Wastewater Treatment Plant. Front Microbiol. 2017 May 16;8:863. doi: 10.3389/fmicb.2017.00863. PMID: 28559885; PMCID: PMC5432545.	2017	Poland	Europe	Wastewater	Urban WWTP (raw, activated sludge, effluent)			Tertiary	Multiplex PCR	cepH	ARG	Aeromonas	Aeromonas																														29	104		Table 2
JC	Piotrowska M, Przygodzińska D, Matyjewicz K, Popowska M. Occurrence and Variety of β-Lactamase Genes among Aeromonas spp. Isolated from Urban Wastewater Treatment Plant. Front Microbiol. 2017 May 16;8:863. doi: 10.3389/fmicb.2017.00863. PMID: 28559885; PMCID: PMC5432545.	2017	Poland	Europe	Wastewater	Urban WWTP (raw, activated sludge, effluent)			Tertiary	Multiplex PCR	cphA	ARG	Aeromonas	Aeromonas																														9	104		Table 2
JC	Piotrowska M, Przygodzińska D, Matyjewicz K, Popowska M. Occurrence and Variety of β-Lactamase Genes among Aeromonas spp. Isolated from Urban Wastewater Treatment Plant. Front Microbiol. 2017 May 16;8:863. doi: 10.3389/fmicb.2017.00863. PMID: 28559885; PMCID: PMC5432545.	2017	Poland	Europe	Wastewater	Urban WWTP (raw, activated sludge, effluent)			Tertiary	Multiplex PCR	imiH	ARG	Aeromonas	Aeromonas																														2	104		Table 2
JC	Piotrowska M, Przygodzińska D, Matyjewicz K, Popowska M. Occurrence and Variety of β-Lactamase Genes among Aeromonas spp. Isolated from Urban Wastewater Treatment Plant. Front Microbiol. 2017 May 16;8:863. doi: 10.3389/fmicb.2017.00863. PMID: 28559885; PMCID: PMC5432545.	2017	Poland	Europe	Wastewater	Urban WWTP (raw, activated sludge, effluent)			species	Sequencing	16S rRNA	Organism	Aeromonas	Aeromonas
JC	Piotrowska M, Przygodzińska D, Matyjewicz K, Popowska M. Occurrence and Variety of β-Lactamase Genes among Aeromonas spp. Isolated from Urban Wastewater Treatment Plant. Front Microbiol. 2017 May 16;8:863. doi: 10.3389/fmicb.2017.00863. PMID: 28559885; PMCID: PMC5432545.	2017	Poland	Europe	Wastewater	Urban WWTP (raw, activated sludge, effluent)	Y	N	Primary	Culture	Aeromonas	Organism	Aeromonas	Aeromonas	membrane filtration	0.45	Ryan Aeromonas Medium Base			Y	A			24-48	room temp	530000	96300		2014	mL	5000		100
JC	Piotrowska M, Przygodzińska D, Matyjewicz K, Popowska M. Occurrence and Variety of β-Lactamase Genes among Aeromonas spp. Isolated from Urban Wastewater Treatment Plant. Front Microbiol. 2017 May 16;8:863. doi: 10.3389/fmicb.2017.00863. PMID: 28559885; PMCID: PMC5432545.	2017	Poland	Europe	Wastewater	Urban WWTP (raw, activated sludge, effluent)	Y	N	Primary	Culture	Aeromonas	Organism	Aeromonas	Aeromonas	membrane filtration	0.45	Ryan Aeromonas Medium Base			Y	A			24-48	room temp	70500	45000		2014	mL	5000		100
JC	Piotrowska M, Przygodzińska D, Matyjewicz K, Popowska M. Occurrence and Variety of β-Lactamase Genes among Aeromonas spp. Isolated from Urban Wastewater Treatment Plant. Front Microbiol. 2017 May 16;8:863. doi: 10.3389/fmicb.2017.00863. PMID: 28559885; PMCID: PMC5432545.	2017	Poland	Europe	Wastewater	Urban WWTP (raw, activated sludge, effluent)	Y	N	Primary	Culture	Aeromonas	Organism	Aeromonas	Aeromonas	membrane filtration	0.45	Ryan Aeromonas Medium Base			Y	A			24-48	room temp	7800	3250		2014	mL	5000		100
EM	Oliveira, L. G., Ferreira, L. G. R., Nascimento, A. M. A., Reis, M. D. P., Dias, M. F., Lima, W. G., & Paiva, M. C. (2018). Antibiotic resistance profile and occurrence of Amp C between Pseudomonas aeruginosa isolated from a domestic full-scale WWTP in southeast Brazil. Water Science and Technology, 2017(1), 108–114. https://doi.org/10.2166/wst.2018.091	2018	Brazil	South America	wastewater	raw			tertiary	disk diffusion	amikacin	antibiotic	pseudomonas aeruginosa	P. aeruginosa					CLSI 2017																									1	23		Table 1
EM	Oliveira, L. G., Ferreira, L. G. R., Nascimento, A. M. A., Reis, M. D. P., Dias, M. F., Lima, W. G., & Paiva, M. C. (2018). Antibiotic resistance profile and occurrence of Amp C between Pseudomonas aeruginosa isolated from a domestic full-scale WWTP in southeast Brazil. Water Science and Technology, 2017(1), 108–114. https://doi.org/10.2166/wst.2018.091	2018	Brazil	South America	wastewater	effluent			tertiary	disk diffusion	amikacin	antibiotic	pseudomonas aeruginosa	P. aeruginosa					CLSI 2017																									0	4		Table 1
EM	Oliveira, L. G., Ferreira, L. G. R., Nascimento, A. M. A., Reis, M. D. P., Dias, M. F., Lima, W. G., & Paiva, M. C. (2018). Antibiotic resistance profile and occurrence of Amp C between Pseudomonas aeruginosa isolated from a domestic full-scale WWTP in southeast Brazil. Water Science and Technology, 2017(1), 108–114. https://doi.org/10.2166/wst.2018.091	2018	Brazil	South America	wastewater	raw			tertiary	disk diffusion	ceftazidime	antibiotic	pseudomonas aeruginosa	P. aeruginosa					CLSI 2017																									0	23		Table 1
EM	Oliveira, L. G., Ferreira, L. G. R., Nascimento, A. M. A., Reis, M. D. P., Dias, M. F., Lima, W. G., & Paiva, M. C. (2018). Antibiotic resistance profile and occurrence of Amp C between Pseudomonas aeruginosa isolated from a domestic full-scale WWTP in southeast Brazil. Water Science and Technology, 2017(1), 108–114. https://doi.org/10.2166/wst.2018.091	2018	Brazil	South America	wastewater	effluent			tertiary	disk diffusion	ceftazidime	antibiotic	pseudomonas aeruginosa	P. aeruginosa					CLSI 2017																									1	4		Table 1
EM	Oliveira, L. G., Ferreira, L. G. R., Nascimento, A. M. A., Reis, M. D. P., Dias, M. F., Lima, W. G., & Paiva, M. C. (2018). Antibiotic resistance profile and occurrence of Amp C between Pseudomonas aeruginosa isolated from a domestic full-scale WWTP in southeast Brazil. Water Science and Technology, 2017(1), 108–114. https://doi.org/10.2166/wst.2018.091	2018	Brazil	South America	wastewater	raw			tertiary	disk diffusion	cephepime	antibiotic	pseudomonas aeruginosa	P. aeruginosa					CLSI 2017																									1	23		Table 1
EM	Oliveira, L. G., Ferreira, L. G. R., Nascimento, A. M. A., Reis, M. D. P., Dias, M. F., Lima, W. G., & Paiva, M. C. (2018). Antibiotic resistance profile and occurrence of Amp C between Pseudomonas aeruginosa isolated from a domestic full-scale WWTP in southeast Brazil. Water Science and Technology, 2017(1), 108–114. https://doi.org/10.2166/wst.2018.091	2018	Brazil	South America	wastewater	effluent			tertiary	disk diffusion	cephepime	antibiotic	pseudomonas aeruginosa	P. aeruginosa					CLSI 2017																									0	4		Table 1
EM	Oliveira, L. G., Ferreira, L. G. R., Nascimento, A. M. A., Reis, M. D. P., Dias, M. F., Lima, W. G., & Paiva, M. C. (2018). Antibiotic resistance profile and occurrence of Amp C between Pseudomonas aeruginosa isolated from a domestic full-scale WWTP in southeast Brazil. Water Science and Technology, 2017(1), 108–114. https://doi.org/10.2166/wst.2018.091	2018	Brazil	South America	wastewater	raw			tertiary	disk diffusion	ciprofloxacin	antibiotic	pseudomonas aeruginosa	P. aeruginosa					CLSI 2017																									0	23		Table 1
EM	Oliveira, L. G., Ferreira, L. G. R., Nascimento, A. M. A., Reis, M. D. P., Dias, M. F., Lima, W. G., & Paiva, M. C. (2018). Antibiotic resistance profile and occurrence of Amp C between Pseudomonas aeruginosa isolated from a domestic full-scale WWTP in southeast Brazil. Water Science and Technology, 2017(1), 108–114. https://doi.org/10.2166/wst.2018.091	2018	Brazil	South America	wastewater	effluent			tertiary	disk diffusion	ciprofloxacin	antibiotic	pseudomonas aeruginosa	P. aeruginosa					CLSI 2017																									0	4		Table 1
EM	Oliveira, L. G., Ferreira, L. G. R., Nascimento, A. M. A., Reis, M. D. P., Dias, M. F., Lima, W. G., & Paiva, M. C. (2018). Antibiotic resistance profile and occurrence of Amp C between Pseudomonas aeruginosa isolated from a domestic full-scale WWTP in southeast Brazil. Water Science and Technology, 2017(1), 108–114. https://doi.org/10.2166/wst.2018.091	2018	Brazil	South America	wastewater	raw			tertiary	disk diffusion	gentamicin	antibiotic	pseudomonas aeruginosa	P. aeruginosa					CLSI 2017																									1	23		Table 1
EM	Oliveira, L. G., Ferreira, L. G. R., Nascimento, A. M. A., Reis, M. D. P., Dias, M. F., Lima, W. G., & Paiva, M. C. (2018). Antibiotic resistance profile and occurrence of Amp C between Pseudomonas aeruginosa isolated from a domestic full-scale WWTP in southeast Brazil. Water Science and Technology, 2017(1), 108–114. https://doi.org/10.2166/wst.2018.091	2018	Brazil	South America	wastewater	effluent			tertiary	disk diffusion	gentamicin	antibiotic	pseudomonas aeruginosa	P. aeruginosa					CLSI 2017																									0	4		Table 1
EM	Oliveira, L. G., Ferreira, L. G. R., Nascimento, A. M. A., Reis, M. D. P., Dias, M. F., Lima, W. G., & Paiva, M. C. (2018). Antibiotic resistance profile and occurrence of Amp C between Pseudomonas aeruginosa isolated from a domestic full-scale WWTP in southeast Brazil. Water Science and Technology, 2017(1), 108–114. https://doi.org/10.2166/wst.2018.091	2018	Brazil	South America	wastewater	raw			tertiary	disk diffusion	imipenem	antibiotic	pseudomonas aeruginosa	P. aeruginosa					CLSI 2017																									3	23		Table 1
EM	Oliveira, L. G., Ferreira, L. G. R., Nascimento, A. M. A., Reis, M. D. P., Dias, M. F., Lima, W. G., & Paiva, M. C. (2018). Antibiotic resistance profile and occurrence of Amp C between Pseudomonas aeruginosa isolated from a domestic full-scale WWTP in southeast Brazil. Water Science and Technology, 2017(1), 108–114. https://doi.org/10.2166/wst.2018.091	2018	Brazil	South America	wastewater	effluent			tertiary	disk diffusion	imipenem	antibiotic	pseudomonas aeruginosa	P. aeruginosa					CLSI 2017																									0	4		Table 1
EM	Oliveira, L. G., Ferreira, L. G. R., Nascimento, A. M. A., Reis, M. D. P., Dias, M. F., Lima, W. G., & Paiva, M. C. (2018). Antibiotic resistance profile and occurrence of Amp C between Pseudomonas aeruginosa isolated from a domestic full-scale WWTP in southeast Brazil. Water Science and Technology, 2017(1), 108–114. https://doi.org/10.2166/wst.2018.091	2018	Brazil	South America	wastewater	raw			tertiary	disk diffusion	meropenem	antibiotic	pseudomonas aeruginosa	P. aeruginosa					CLSI 2017																									3	23		Table 1
EM	Oliveira, L. G., Ferreira, L. G. R., Nascimento, A. M. A., Reis, M. D. P., Dias, M. F., Lima, W. G., & Paiva, M. C. (2018). Antibiotic resistance profile and occurrence of Amp C between Pseudomonas aeruginosa isolated from a domestic full-scale WWTP in southeast Brazil. Water Science and Technology, 2017(1), 108–114. https://doi.org/10.2166/wst.2018.091	2018	Brazil	South America	wastewater	effluent			tertiary	disk diffusion	meropenem	antibiotic	pseudomonas aeruginosa	P. aeruginosa					CLSI 2017																									0	4		Table 1
EM	Oliveira, L. G., Ferreira, L. G. R., Nascimento, A. M. A., Reis, M. D. P., Dias, M. F., Lima, W. G., & Paiva, M. C. (2018). Antibiotic resistance profile and occurrence of Amp C between Pseudomonas aeruginosa isolated from a domestic full-scale WWTP in southeast Brazil. Water Science and Technology, 2017(1), 108–114. https://doi.org/10.2166/wst.2018.091	2018	Brazil	South America	wastewater	raw			tertiary	disk diffusion	norfloxacin	antibiotic	pseudomonas aeruginosa	P. aeruginosa					CLSI 2017																									0	23		Table 1
EM	Oliveira, L. G., Ferreira, L. G. R., Nascimento, A. M. A., Reis, M. D. P., Dias, M. F., Lima, W. G., & Paiva, M. C. (2018). Antibiotic resistance profile and occurrence of Amp C between Pseudomonas aeruginosa isolated from a domestic full-scale WWTP in southeast Brazil. Water Science and Technology, 2017(1), 108–114. https://doi.org/10.2166/wst.2018.091	2018	Brazil	South America	wastewater	effluent			tertiary	disk diffusion	norfloxacin	antibiotic	pseudomonas aeruginosa	P. aeruginosa					CLSI 2017																									0	4		Table 1
EM	Oliveira, L. G., Ferreira, L. G. R., Nascimento, A. M. A., Reis, M. D. P., Dias, M. F., Lima, W. G., & Paiva, M. C. (2018). Antibiotic resistance profile and occurrence of Amp C between Pseudomonas aeruginosa isolated from a domestic full-scale WWTP in southeast Brazil. Water Science and Technology, 2017(1), 108–114. https://doi.org/10.2166/wst.2018.091	2018	Brazil	South America	wastewater	raw			tertiary	disk diffusion	piperacillin-tazobactam	antibiotic	pseudomonas aeruginosa	P. aeruginosa					CLSI 2017																									0	23		Table 1
EM	Oliveira, L. G., Ferreira, L. G. R., Nascimento, A. M. A., Reis, M. D. P., Dias, M. F., Lima, W. G., & Paiva, M. C. (2018). Antibiotic resistance profile and occurrence of Amp C between Pseudomonas aeruginosa isolated from a domestic full-scale WWTP in southeast Brazil. Water Science and Technology, 2017(1), 108–114. https://doi.org/10.2166/wst.2018.091	2018	Brazil	South America	wastewater	effluent			tertiary	disk diffusion	piperacillin-tazobactam	antibiotic	pseudomonas aeruginosa	P. aeruginosa					CLSI 2017																									0	4		Table 1
EM	Oliveira, L. G., Ferreira, L. G. R., Nascimento, A. M. A., Reis, M. D. P., Dias, M. F., Lima, W. G., & Paiva, M. C. (2018). Antibiotic resistance profile and occurrence of Amp C between Pseudomonas aeruginosa isolated from a domestic full-scale WWTP in southeast Brazil. Water Science and Technology, 2017(1), 108–114. https://doi.org/10.2166/wst.2018.091	2018	Brazil	South America	wastewater	raw			tertiary	PCR	bla(ampC)	ARG	pseudomonas aeruginosa	P. aeruginosa					Pérez- Pérez & Hanson (2002).																			P. aeruginosa ATCC 27853 and Citrobacter freundii (Paiva et al. 2017) were used as negative and positive con- trols, respectively.			CCCCGCTTATAGAGCAACAA	TCAATGGTCGACTTCACACC		4	23		Text
EM	Oliveira, L. G., Ferreira, L. G. R., Nascimento, A. M. A., Reis, M. D. P., Dias, M. F., Lima, W. G., & Paiva, M. C. (2018). Antibiotic resistance profile and occurrence of Amp C between Pseudomonas aeruginosa isolated from a domestic full-scale WWTP in southeast Brazil. Water Science and Technology, 2017(1), 108–114. https://doi.org/10.2166/wst.2018.091	2018	Brazil	South America	wastewater	raw	Y	Y	primary	culture	Pseudomonas aeruginosa	organism	pseudomonas aeruginosa	P. aeruginosa	serial dilutions		cetrimide agar	BHI		Y	A			48; 24	37	120			2015	mL	1000		0.1
EM	Oliveira, L. G., Ferreira, L. G. R., Nascimento, A. M. A., Reis, M. D. P., Dias, M. F., Lima, W. G., & Paiva, M. C. (2018). Antibiotic resistance profile and occurrence of Amp C between Pseudomonas aeruginosa isolated from a domestic full-scale WWTP in southeast Brazil. Water Science and Technology, 2017(1), 108–114. https://doi.org/10.2166/wst.2018.091	2018	Brazil	South America	wastewater	effluent	Y	Y	primary	culture	Pseudomonas aeruginosa	organism	pseudomonas aeruginosa	P. aeruginosa	serial dilutions		cetrimide agar	BHI		Y	A			48; 24	37	80			2015	mL	1000		0.1
EM	Oliveira, L. G., Ferreira, L. G. R., Nascimento, A. M. A., Reis, M. D. P., Dias, M. F., Lima, W. G., & Paiva, M. C. (2018). Antibiotic resistance profile and occurrence of Amp C between Pseudomonas aeruginosa isolated from a domestic full-scale WWTP in southeast Brazil. Water Science and Technology, 2017(1), 108–114. https://doi.org/10.2166/wst.2018.091	2018	Brazil	South America	wastewater	raw, effluent			species	biochemical testing	Pseudomonas aeruginosa	organism	pseudomonas aeruginosa	P. aeruginosa
EM	Olga, P., Apostolos, V., Alexis, G., George, V., & Athena, M. (2016). Antibiotic resistance profiles of Pseudomonas aeruginosa isolated from various Greek aquatic environments. FEMS Microbiology Ecology, 92(5), 1–8. https://doi.org/10.1093/femsec/fiw042	2016	Greece	Europe	surface water	stream			tertiary	double disk synergy	ESBL	antibiotic	pseudomonas aeruginosa	P. aeruginosa					Ranellou K, Kadlec K, Poulou A et al. Detection of Pseudomonas aeruginosa isolates ofthe international clonal complex 11 car- rying the blaPER-1 extended-spectrum β-lactamase gene in Greece. J Antimicrob Chemother 2012;67:357–61.																												SI Table 2
EM	Olga, P., Apostolos, V., Alexis, G., George, V., & Athena, M. (2016). Antibiotic resistance profiles of Pseudomonas aeruginosa isolated from various Greek aquatic environments. FEMS Microbiology Ecology, 92(5), 1–8. https://doi.org/10.1093/femsec/fiw042	2016	Greece	Europe	surface water	stream			tertiary	double disk synergy	MBL	antibiotic	pseudomonas aeruginosa	P. aeruginosa					Giakkoupi P, Vourli S, Polemis M et al. Supplementation of growth media with Zn2+ facilitates detection of VIM- 2-producing Pseudomonas aeruginosa. J Clinic Microbiol 2008;46:1568–9.																												SI Table 2
EM	Olga, P., Apostolos, V., Alexis, G., George, V., & Athena, M. (2016). Antibiotic resistance profiles of Pseudomonas aeruginosa isolated from various Greek aquatic environments. FEMS Microbiology Ecology, 92(5), 1–8. https://doi.org/10.1093/femsec/fiw042	2016	Greece	Europe	surface water	stream			tertiary	disk diffusion	amikacin	antibiotic	pseudomonas aeruginosa	P. aeruginosa					CLSI 2011																					30				0	25		SI Table 2
EM	Olga, P., Apostolos, V., Alexis, G., George, V., & Athena, M. (2016). Antibiotic resistance profiles of Pseudomonas aeruginosa isolated from various Greek aquatic environments. FEMS Microbiology Ecology, 92(5), 1–8. https://doi.org/10.1093/femsec/fiw042	2016	Greece	Europe	surface water	stream			tertiary	disk diffusion	aztreonam	antibiotic	pseudomonas aeruginosa	P. aeruginosa					CLSI 2011																					30				4	25		SI Table 2
EM	Olga, P., Apostolos, V., Alexis, G., George, V., & Athena, M. (2016). Antibiotic resistance profiles of Pseudomonas aeruginosa isolated from various Greek aquatic environments. FEMS Microbiology Ecology, 92(5), 1–8. https://doi.org/10.1093/femsec/fiw042	2016	Greece	Europe	surface water	stream			tertiary	disk diffusion	cefepime	antibiotic	pseudomonas aeruginosa	P. aeruginosa					CLSI 2011																					30				0	25		SI Table 2
EM	Olga, P., Apostolos, V., Alexis, G., George, V., & Athena, M. (2016). Antibiotic resistance profiles of Pseudomonas aeruginosa isolated from various Greek aquatic environments. FEMS Microbiology Ecology, 92(5), 1–8. https://doi.org/10.1093/femsec/fiw042	2016	Greece	Europe	surface water	stream			tertiary	disk diffusion	cefotaxime	antibiotic	pseudomonas aeruginosa	P. aeruginosa					CLSI 2011																					30				7	25		SI Table 2
EM	Olga, P., Apostolos, V., Alexis, G., George, V., & Athena, M. (2016). Antibiotic resistance profiles of Pseudomonas aeruginosa isolated from various Greek aquatic environments. FEMS Microbiology Ecology, 92(5), 1–8. https://doi.org/10.1093/femsec/fiw042	2016	Greece	Europe	surface water	stream			tertiary	disk diffusion	ceftazidime	antibiotic	pseudomonas aeruginosa	P. aeruginosa					CLSI 2011																					30				0	25		SI Table 2
EM	Olga, P., Apostolos, V., Alexis, G., George, V., & Athena, M. (2016). Antibiotic resistance profiles of Pseudomonas aeruginosa isolated from various Greek aquatic environments. FEMS Microbiology Ecology, 92(5), 1–8. https://doi.org/10.1093/femsec/fiw042	2016	Greece	Europe	surface water	stream			tertiary	disk diffusion	ciprofloxacin	antibiotic	pseudomonas aeruginosa	P. aeruginosa					CLSI 2011																					5							SI Table 2
EM	Olga, P., Apostolos, V., Alexis, G., George, V., & Athena, M. (2016). Antibiotic resistance profiles of Pseudomonas aeruginosa isolated from various Greek aquatic environments. FEMS Microbiology Ecology, 92(5), 1–8. https://doi.org/10.1093/femsec/fiw042	2016	Greece	Europe	surface water	stream			tertiary	disk diffusion	gentamicin	antibiotic	pseudomonas aeruginosa	P. aeruginosa					CLSI 2011																					30				0	25		SI Table 2
EM	Olga, P., Apostolos, V., Alexis, G., George, V., & Athena, M. (2016). Antibiotic resistance profiles of Pseudomonas aeruginosa isolated from various Greek aquatic environments. FEMS Microbiology Ecology, 92(5), 1–8. https://doi.org/10.1093/femsec/fiw042	2016	Greece	Europe	surface water	stream			tertiary	disk diffusion	imipenem	antibiotic	pseudomonas aeruginosa	P. aeruginosa					CLSI 2011																					10				0	25		SI Table 2
EM	Olga, P., Apostolos, V., Alexis, G., George, V., & Athena, M. (2016). Antibiotic resistance profiles of Pseudomonas aeruginosa isolated from various Greek aquatic environments. FEMS Microbiology Ecology, 92(5), 1–8. https://doi.org/10.1093/femsec/fiw042	2016	Greece	Europe	surface water	stream			tertiary	disk diffusion	meropenem	antibiotic	pseudomonas aeruginosa	P. aeruginosa					CLSI 2011																					10				0	25		SI Table 2
EM	Olga, P., Apostolos, V., Alexis, G., George, V., & Athena, M. (2016). Antibiotic resistance profiles of Pseudomonas aeruginosa isolated from various Greek aquatic environments. FEMS Microbiology Ecology, 92(5), 1–8. https://doi.org/10.1093/femsec/fiw042	2016	Greece	Europe	surface water	stream			tertiary	disk diffusion	piperacillin	antibiotic	pseudomonas aeruginosa	P. aeruginosa					CLSI 2011																					75							SI Table 2
EM	Olga, P., Apostolos, V., Alexis, G., George, V., & Athena, M. (2016). Antibiotic resistance profiles of Pseudomonas aeruginosa isolated from various Greek aquatic environments. FEMS Microbiology Ecology, 92(5), 1–8. https://doi.org/10.1093/femsec/fiw042	2016	Greece	Europe	surface water	stream			tertiary	disk diffusion	piperacillin/tazobactam	antibiotic	pseudomonas aeruginosa	P. aeruginosa					CLSI 2011																					100/10							SI Table 2
EM	Olga, P., Apostolos, V., Alexis, G., George, V., & Athena, M. (2016). Antibiotic resistance profiles of Pseudomonas aeruginosa isolated from various Greek aquatic environments. FEMS Microbiology Ecology, 92(5), 1–8. https://doi.org/10.1093/femsec/fiw042	2016	Greece	Europe	surface water	stream			tertiary	disk diffusion	Ticarcillin	antibiotic	pseudomonas aeruginosa	P. aeruginosa					CLSI 2011																					75				8	25		SI Table 2
EM	Olga, P., Apostolos, V., Alexis, G., George, V., & Athena, M. (2016). Antibiotic resistance profiles of Pseudomonas aeruginosa isolated from various Greek aquatic environments. FEMS Microbiology Ecology, 92(5), 1–8. https://doi.org/10.1093/femsec/fiw042	2016	Greece	Europe	surface water	stream			tertiary	disk diffusion	Ticarcillin/Clavulanic acid	antibiotic	pseudomonas aeruginosa	P. aeruginosa					CLSI 2011																					75/10				8	25		SI Table 2
EM	Olga, P., Apostolos, V., Alexis, G., George, V., & Athena, M. (2016). Antibiotic resistance profiles of Pseudomonas aeruginosa isolated from various Greek aquatic environments. FEMS Microbiology Ecology, 92(5), 1–8. https://doi.org/10.1093/femsec/fiw042	2016	Greece	Europe	surface water	stream			tertiary	disk diffusion	tobramycin	antibiotic	pseudomonas aeruginosa	P. aeruginosa					CLSI 2011																					30							SI Table 2
EM	Olga, P., Apostolos, V., Alexis, G., George, V., & Athena, M. (2016). Antibiotic resistance profiles of Pseudomonas aeruginosa isolated from various Greek aquatic environments. FEMS Microbiology Ecology, 92(5), 1–8. https://doi.org/10.1093/femsec/fiw042	2016	Greece	Europe	surface water	stream			tertiary	PCR	aadA1	ARG	pseudomonas aeruginosa	P. aeruginosa
EM	Olga, P., Apostolos, V., Alexis, G., George, V., & Athena, M. (2016). Antibiotic resistance profiles of Pseudomonas aeruginosa isolated from various Greek aquatic environments. FEMS Microbiology Ecology, 92(5), 1–8. https://doi.org/10.1093/femsec/fiw042	2016	Greece	Europe	surface water	stream			tertiary	PCR	bla(CTXM)	ARG	pseudomonas aeruginosa	P. aeruginosa
EM	Olga, P., Apostolos, V., Alexis, G., George, V., & Athena, M. (2016). Antibiotic resistance profiles of Pseudomonas aeruginosa isolated from various Greek aquatic environments. FEMS Microbiology Ecology, 92(5), 1–8. https://doi.org/10.1093/femsec/fiw042	2016	Greece	Europe	surface water	stream			tertiary	PCR	bla(GES-1A)	ARG	pseudomonas aeruginosa	P. aeruginosa
EM	Olga, P., Apostolos, V., Alexis, G., George, V., & Athena, M. (2016). Antibiotic resistance profiles of Pseudomonas aeruginosa isolated from various Greek aquatic environments. FEMS Microbiology Ecology, 92(5), 1–8. https://doi.org/10.1093/femsec/fiw042	2016	Greece	Europe	surface water	stream			tertiary	PCR	bla(GIM-1)	ARG	pseudomonas aeruginosa	P. aeruginosa
EM	Olga, P., Apostolos, V., Alexis, G., George, V., & Athena, M. (2016). Antibiotic resistance profiles of Pseudomonas aeruginosa isolated from various Greek aquatic environments. FEMS Microbiology Ecology, 92(5), 1–8. https://doi.org/10.1093/femsec/fiw042	2016	Greece	Europe	surface water	stream			tertiary	PCR	bla(IMP)	ARG	pseudomonas aeruginosa	P. aeruginosa
EM	Olga, P., Apostolos, V., Alexis, G., George, V., & Athena, M. (2016). Antibiotic resistance profiles of Pseudomonas aeruginosa isolated from various Greek aquatic environments. FEMS Microbiology Ecology, 92(5), 1–8. https://doi.org/10.1093/femsec/fiw042	2016	Greece	Europe	surface water	stream			tertiary	PCR	bla(NDM)	ARG	pseudomonas aeruginosa	P. aeruginosa
EM	Olga, P., Apostolos, V., Alexis, G., George, V., & Athena, M. (2016). Antibiotic resistance profiles of Pseudomonas aeruginosa isolated from various Greek aquatic environments. FEMS Microbiology Ecology, 92(5), 1–8. https://doi.org/10.1093/femsec/fiw042	2016	Greece	Europe	surface water	stream			tertiary	PCR	bla(OXA-2)	ARG	pseudomonas aeruginosa	P. aeruginosa
EM	Olga, P., Apostolos, V., Alexis, G., George, V., & Athena, M. (2016). Antibiotic resistance profiles of Pseudomonas aeruginosa isolated from various Greek aquatic environments. FEMS Microbiology Ecology, 92(5), 1–8. https://doi.org/10.1093/femsec/fiw042	2016	Greece	Europe	surface water	stream			tertiary	PCR	bla(PER-1)	ARG	pseudomonas aeruginosa	P. aeruginosa
EM	Olga, P., Apostolos, V., Alexis, G., George, V., & Athena, M. (2016). Antibiotic resistance profiles of Pseudomonas aeruginosa isolated from various Greek aquatic environments. FEMS Microbiology Ecology, 92(5), 1–8. https://doi.org/10.1093/femsec/fiw042	2016	Greece	Europe	surface water	stream			tertiary	PCR	bla(SHV-A)	ARG	pseudomonas aeruginosa	P. aeruginosa
EM	Olga, P., Apostolos, V., Alexis, G., George, V., & Athena, M. (2016). Antibiotic resistance profiles of Pseudomonas aeruginosa isolated from various Greek aquatic environments. FEMS Microbiology Ecology, 92(5), 1–8. https://doi.org/10.1093/femsec/fiw042	2016	Greece	Europe	surface water	stream			tertiary	PCR	bla(SIM-1)	ARG	pseudomonas aeruginosa	P. aeruginosa
EM	Olga, P., Apostolos, V., Alexis, G., George, V., & Athena, M. (2016). Antibiotic resistance profiles of Pseudomonas aeruginosa isolated from various Greek aquatic environments. FEMS Microbiology Ecology, 92(5), 1–8. https://doi.org/10.1093/femsec/fiw042	2016	Greece	Europe	surface water	stream			tertiary	PCR	bla(SPM-1)	ARG	pseudomonas aeruginosa	P. aeruginosa
EM	Olga, P., Apostolos, V., Alexis, G., George, V., & Athena, M. (2016). Antibiotic resistance profiles of Pseudomonas aeruginosa isolated from various Greek aquatic environments. FEMS Microbiology Ecology, 92(5), 1–8. https://doi.org/10.1093/femsec/fiw042	2016	Greece	Europe	surface water	stream			tertiary	PCR	bla(TEM-A)	ARG	pseudomonas aeruginosa	P. aeruginosa
EM	Olga, P., Apostolos, V., Alexis, G., George, V., & Athena, M. (2016). Antibiotic resistance profiles of Pseudomonas aeruginosa isolated from various Greek aquatic environments. FEMS Microbiology Ecology, 92(5), 1–8. https://doi.org/10.1093/femsec/fiw042	2016	Greece	Europe	surface water	stream			tertiary	PCR	bla(VE-1A)	ARG	pseudomonas aeruginosa	P. aeruginosa
EM	Olga, P., Apostolos, V., Alexis, G., George, V., & Athena, M. (2016). Antibiotic resistance profiles of Pseudomonas aeruginosa isolated from various Greek aquatic environments. FEMS Microbiology Ecology, 92(5), 1–8. https://doi.org/10.1093/femsec/fiw042	2016	Greece	Europe	surface water	stream			tertiary	PCR	bla(VIM-2)	ARG	pseudomonas aeruginosa	P. aeruginosa
EM	Olga, P., Apostolos, V., Alexis, G., George, V., & Athena, M. (2016). Antibiotic resistance profiles of Pseudomonas aeruginosa isolated from various Greek aquatic environments. FEMS Microbiology Ecology, 92(5), 1–8. https://doi.org/10.1093/femsec/fiw042	2016	Greece	Europe	surface water	stream			tertiary	PCR	intI1	ARG	pseudomonas aeruginosa	P. aeruginosa
EM	Olga, P., Apostolos, V., Alexis, G., George, V., & Athena, M. (2016). Antibiotic resistance profiles of Pseudomonas aeruginosa isolated from various Greek aquatic environments. FEMS Microbiology Ecology, 92(5), 1–8. https://doi.org/10.1093/femsec/fiw042	2016	Greece	Europe	surface water	stream			tertiary	PCR	intI2	ARG	pseudomonas aeruginosa	P. aeruginosa
EM	Olga, P., Apostolos, V., Alexis, G., George, V., & Athena, M. (2016). Antibiotic resistance profiles of Pseudomonas aeruginosa isolated from various Greek aquatic environments. FEMS Microbiology Ecology, 92(5), 1–8. https://doi.org/10.1093/femsec/fiw042	2016	Greece	Europe	surface water	stream			species	RAPD-PCR	oprL	organism	pseudomonas aeruginosa	P. aeruginosa					De Vos D, Lima JA, Pirnay JP et al. Analysis of epidemic Pseu- domonas aeruginosa isolates by isoeletric focusing of pyover- dine and RAPD-PCR: modern tools for an integrated anti- nosocomial infection strategy in burn wound centers. Burns 1997;23:379–86.																			(i) P. aeruginosa ATCC 27853, (ii) a clinical control provided by HPA/NEQAS (the HPAExternal Quality Control Scheme), and (iii) P. aeruginosa PAO1
EM	Olga, P., Apostolos, V., Alexis, G., George, V., & Athena, M. (2016). Antibiotic resistance profiles of Pseudomonas aeruginosa isolated from various Greek aquatic environments. FEMS Microbiology Ecology, 92(5), 1–8. https://doi.org/10.1093/femsec/fiw042	2016	Greece	Europe	surface water	stream	Y	Y	primary	culture	Pseudomonas aeruginosa	organism	pseudomonas aeruginosa	P. aeruginosa	membrane filtration		P-CN		International Organization for Standardization. ISO 16266. Water quality-detection and enumeration of Pseudomonas aeruginosa method by membrane filtration. 2006. http:// www.iso.org/iso/home/search.htm?qt=16266.&sort=rel&type =simple&published=on (20 March 2016, date last accessed).	Y	A								2011-2014
EM	Olga, P., Apostolos, V., Alexis, G., George, V., & Athena, M. (2016). Antibiotic resistance profiles of Pseudomonas aeruginosa isolated from various Greek aquatic environments. FEMS Microbiology Ecology, 92(5), 1–8. https://doi.org/10.1093/femsec/fiw042	2016	Greece	Europe	surface water	stream			species	Biochemical tests	Pseudomonas aeruginosa	organism	pseudomonas aeruginosa	P. aeruginosa
EM	Olaniran, A. O., Nzimande, S. B. T., & Mkize, N. G. (2015). Antimicrobial resistance and virulence signatures of Listeria and Aeromonas species recovered from treated wastewater effluent and receiving surface water in Durban, South Africa. BMC Microbiology, 15(1), 1–10. https://doi.org/10.1186/s12866-015-0570-x	2015	South Africa	Africa	Wastewater, surface water	WWTP, river			tertiary	disk diffusion	amikacin	antibiotic	aeromonas	Aeromonas					CLSI 2005																					30				0	100	0	Table 2
EM	Olaniran, A. O., Nzimande, S. B. T., & Mkize, N. G. (2015). Antimicrobial resistance and virulence signatures of Listeria and Aeromonas species recovered from treated wastewater effluent and receiving surface water in Durban, South Africa. BMC Microbiology, 15(1), 1–10. https://doi.org/10.1186/s12866-015-0570-x	2015	South Africa	Africa	Wastewater, surface water	WWTP, river			tertiary	disk diffusion	ampicillin	antibiotic	aeromonas	Aeromonas					CLSI 2005																					10				100	100	100	Table 2
EM	Olaniran, A. O., Nzimande, S. B. T., & Mkize, N. G. (2015). Antimicrobial resistance and virulence signatures of Listeria and Aeromonas species recovered from treated wastewater effluent and receiving surface water in Durban, South Africa. BMC Microbiology, 15(1), 1–10. https://doi.org/10.1186/s12866-015-0570-x	2015	South Africa	Africa	Wastewater, surface water	WWTP, river			tertiary	disk diffusion	cefotaxime	antibiotic	aeromonas	Aeromonas					CLSI 2005																					30				6	100	6	Table 2
EM	Olaniran, A. O., Nzimande, S. B. T., & Mkize, N. G. (2015). Antimicrobial resistance and virulence signatures of Listeria and Aeromonas species recovered from treated wastewater effluent and receiving surface water in Durban, South Africa. BMC Microbiology, 15(1), 1–10. https://doi.org/10.1186/s12866-015-0570-x	2015	South Africa	Africa	Wastewater, surface water	WWTP, river			tertiary	disk diffusion	ceftriaxone	antibiotic	aeromonas	Aeromonas					CLSI 2005																					30				22	100	22	Table 2
EM	Olaniran, A. O., Nzimande, S. B. T., & Mkize, N. G. (2015). Antimicrobial resistance and virulence signatures of Listeria and Aeromonas species recovered from treated wastewater effluent and receiving surface water in Durban, South Africa. BMC Microbiology, 15(1), 1–10. https://doi.org/10.1186/s12866-015-0570-x	2015	South Africa	Africa	Wastewater, surface water	WWTP, river			tertiary	disk diffusion	cephalothin	antibiotic	aeromonas	Aeromonas					CLSI 2005																					20				82	100	82	Table 2
EM	Olaniran, A. O., Nzimande, S. B. T., & Mkize, N. G. (2015). Antimicrobial resistance and virulence signatures of Listeria and Aeromonas species recovered from treated wastewater effluent and receiving surface water in Durban, South Africa. BMC Microbiology, 15(1), 1–10. https://doi.org/10.1186/s12866-015-0570-x	2015	South Africa	Africa	Wastewater, surface water	WWTP, river			tertiary	disk diffusion	chloramphenicol	antibiotic	aeromonas	Aeromonas					CLSI 2005																					30				4	100	4	Table 2
EM	Olaniran, A. O., Nzimande, S. B. T., & Mkize, N. G. (2015). Antimicrobial resistance and virulence signatures of Listeria and Aeromonas species recovered from treated wastewater effluent and receiving surface water in Durban, South Africa. BMC Microbiology, 15(1), 1–10. https://doi.org/10.1186/s12866-015-0570-x	2015	South Africa	Africa	Wastewater, surface water	WWTP, river			tertiary	disk diffusion	ciprofloxacin	antibiotic	aeromonas	Aeromonas					CLSI 2005																					5				0	100	0	Table 2
EM	Olaniran, A. O., Nzimande, S. B. T., & Mkize, N. G. (2015). Antimicrobial resistance and virulence signatures of Listeria and Aeromonas species recovered from treated wastewater effluent and receiving surface water in Durban, South Africa. BMC Microbiology, 15(1), 1–10. https://doi.org/10.1186/s12866-015-0570-x	2015	South Africa	Africa	Wastewater, surface water	WWTP, river			tertiary	disk diffusion	clindamycin	antibiotic	aeromonas	Aeromonas					CLSI 2005																					10				100	100	100	Table 2
EM	Olaniran, A. O., Nzimande, S. B. T., & Mkize, N. G. (2015). Antimicrobial resistance and virulence signatures of Listeria and Aeromonas species recovered from treated wastewater effluent and receiving surface water in Durban, South Africa. BMC Microbiology, 15(1), 1–10. https://doi.org/10.1186/s12866-015-0570-x	2015	South Africa	Africa	Wastewater, surface water	WWTP, river			tertiary	disk diffusion	colistin	antibiotic	aeromonas	Aeromonas					CLSI 2005																					14				14	100	14	Table 2
EM	Olaniran, A. O., Nzimande, S. B. T., & Mkize, N. G. (2015). Antimicrobial resistance and virulence signatures of Listeria and Aeromonas species recovered from treated wastewater effluent and receiving surface water in Durban, South Africa. BMC Microbiology, 15(1), 1–10. https://doi.org/10.1186/s12866-015-0570-x	2015	South Africa	Africa	Wastewater, surface water	WWTP, river			tertiary	disk diffusion	ertapenem	antibiotic	aeromonas	Aeromonas					CLSI 2005																					10				23	100	23	Table 2
EM	Olaniran, A. O., Nzimande, S. B. T., & Mkize, N. G. (2015). Antimicrobial resistance and virulence signatures of Listeria and Aeromonas species recovered from treated wastewater effluent and receiving surface water in Durban, South Africa. BMC Microbiology, 15(1), 1–10. https://doi.org/10.1186/s12866-015-0570-x	2015	South Africa	Africa	Wastewater, surface water	WWTP, river			tertiary	disk diffusion	erythromycin	antibiotic	aeromonas	Aeromonas					CLSI 2005																					58				58	100	58	Table 2
EM	Olaniran, A. O., Nzimande, S. B. T., & Mkize, N. G. (2015). Antimicrobial resistance and virulence signatures of Listeria and Aeromonas species recovered from treated wastewater effluent and receiving surface water in Durban, South Africa. BMC Microbiology, 15(1), 1–10. https://doi.org/10.1186/s12866-015-0570-x	2015	South Africa	Africa	Wastewater, surface water	WWTP, river			tertiary	disk diffusion	fosfomycin	antibiotic	aeromonas	Aeromonas					CLSI 2005																					50				3	100	3	Table 2
EM	Olaniran, A. O., Nzimande, S. B. T., & Mkize, N. G. (2015). Antimicrobial resistance and virulence signatures of Listeria and Aeromonas species recovered from treated wastewater effluent and receiving surface water in Durban, South Africa. BMC Microbiology, 15(1), 1–10. https://doi.org/10.1186/s12866-015-0570-x	2015	South Africa	Africa	Wastewater, surface water	WWTP, river			tertiary	disk diffusion	fusidic acid	antibiotic	aeromonas	Aeromonas					CLSI 2005																					10				100	100	100	Table 2
EM	Olaniran, A. O., Nzimande, S. B. T., & Mkize, N. G. (2015). Antimicrobial resistance and virulence signatures of Listeria and Aeromonas species recovered from treated wastewater effluent and receiving surface water in Durban, South Africa. BMC Microbiology, 15(1), 1–10. https://doi.org/10.1186/s12866-015-0570-x	2015	South Africa	Africa	Wastewater, surface water	WWTP, river			tertiary	disk diffusion	gentamicin	antibiotic	aeromonas	Aeromonas					CLSI 2005																					10				0	100	0	Table 2
EM	Olaniran, A. O., Nzimande, S. B. T., & Mkize, N. G. (2015). Antimicrobial resistance and virulence signatures of Listeria and Aeromonas species recovered from treated wastewater effluent and receiving surface water in Durban, South Africa. BMC Microbiology, 15(1), 1–10. https://doi.org/10.1186/s12866-015-0570-x	2015	South Africa	Africa	Wastewater, surface water	WWTP, river			tertiary	disk diffusion	kanamycin	antibiotic	aeromonas	Aeromonas					CLSI 2005																					5				14	100	14	Table 2
EM	Olaniran, A. O., Nzimande, S. B. T., & Mkize, N. G. (2015). Antimicrobial resistance and virulence signatures of Listeria and Aeromonas species recovered from treated wastewater effluent and receiving surface water in Durban, South Africa. BMC Microbiology, 15(1), 1–10. https://doi.org/10.1186/s12866-015-0570-x	2015	South Africa	Africa	Wastewater, surface water	WWTP, river			tertiary	disk diffusion	meropenem	antibiotic	aeromonas	Aeromonas					CLSI 2005																					10				11	100	11	Table 2
EM	Olaniran, A. O., Nzimande, S. B. T., & Mkize, N. G. (2015). Antimicrobial resistance and virulence signatures of Listeria and Aeromonas species recovered from treated wastewater effluent and receiving surface water in Durban, South Africa. BMC Microbiology, 15(1), 1–10. https://doi.org/10.1186/s12866-015-0570-x	2015	South Africa	Africa	Wastewater, surface water	WWTP, river			tertiary	disk diffusion	mixofloxacin	antibiotic	aeromonas	Aeromonas					CLSI 2005																					5				3	100	3	Table 2
EM	Olaniran, A. O., Nzimande, S. B. T., & Mkize, N. G. (2015). Antimicrobial resistance and virulence signatures of Listeria and Aeromonas species recovered from treated wastewater effluent and receiving surface water in Durban, South Africa. BMC Microbiology, 15(1), 1–10. https://doi.org/10.1186/s12866-015-0570-x	2015	South Africa	Africa	Wastewater, surface water	WWTP, river			tertiary	disk diffusion	nalidixic acid	antibiotic	aeromonas	Aeromonas					CLSI 2005																					30				56	100	56	Table 2
EM	Olaniran, A. O., Nzimande, S. B. T., & Mkize, N. G. (2015). Antimicrobial resistance and virulence signatures of Listeria and Aeromonas species recovered from treated wastewater effluent and receiving surface water in Durban, South Africa. BMC Microbiology, 15(1), 1–10. https://doi.org/10.1186/s12866-015-0570-x	2015	South Africa	Africa	Wastewater, surface water	WWTP, river			tertiary	disk diffusion	nitrofurantoin	antibiotic	aeromonas	Aeromonas					CLSI 2005																					50				4	100	4	Table 2
EM	Olaniran, A. O., Nzimande, S. B. T., & Mkize, N. G. (2015). Antimicrobial resistance and virulence signatures of Listeria and Aeromonas species recovered from treated wastewater effluent and receiving surface water in Durban, South Africa. BMC Microbiology, 15(1), 1–10. https://doi.org/10.1186/s12866-015-0570-x	2015	South Africa	Africa	Wastewater, surface water	WWTP, river			tertiary	disk diffusion	penicillin	antibiotic	aeromonas	Aeromonas					CLSI 2005																					10				100	100	100	Table 2
EM	Olaniran, A. O., Nzimande, S. B. T., & Mkize, N. G. (2015). Antimicrobial resistance and virulence signatures of Listeria and Aeromonas species recovered from treated wastewater effluent and receiving surface water in Durban, South Africa. BMC Microbiology, 15(1), 1–10. https://doi.org/10.1186/s12866-015-0570-x	2015	South Africa	Africa	Wastewater, surface water	WWTP, river			tertiary	disk diffusion	streptomycin	antibiotic	aeromonas	Aeromonas					CLSI 2005																					25				16	100	16	Table 2
EM	Olaniran, A. O., Nzimande, S. B. T., & Mkize, N. G. (2015). Antimicrobial resistance and virulence signatures of Listeria and Aeromonas species recovered from treated wastewater effluent and receiving surface water in Durban, South Africa. BMC Microbiology, 15(1), 1–10. https://doi.org/10.1186/s12866-015-0570-x	2015	South Africa	Africa	Wastewater, surface water	WWTP, river			tertiary	disk diffusion	tetracycline	antibiotic	aeromonas	Aeromonas					CLSI 2005																					10				19	100	19	Table 2
EM	Olaniran, A. O., Nzimande, S. B. T., & Mkize, N. G. (2015). Antimicrobial resistance and virulence signatures of Listeria and Aeromonas species recovered from treated wastewater effluent and receiving surface water in Durban, South Africa. BMC Microbiology, 15(1), 1–10. https://doi.org/10.1186/s12866-015-0570-x	2015	South Africa	Africa	Wastewater, surface water	WWTP, river			tertiary	disk diffusion	trimethoprim	antibiotic	aeromonas	Aeromonas					CLSI 2005																					5				56	100	56	Table 2
EM	Olaniran, A. O., Nzimande, S. B. T., & Mkize, N. G. (2015). Antimicrobial resistance and virulence signatures of Listeria and Aeromonas species recovered from treated wastewater effluent and receiving surface water in Durban, South Africa. BMC Microbiology, 15(1), 1–10. https://doi.org/10.1186/s12866-015-0570-x	2015	South Africa	Africa	Wastewater, surface water	WWTP, river			tertiary	disk diffusion	vancomycin	antibiotic	aeromonas	Aeromonas					CLSI 2005																					30				100	100	100	Table 2
EM	Olaniran, A. O., Nzimande, S. B. T., & Mkize, N. G. (2015). Antimicrobial resistance and virulence signatures of Listeria and Aeromonas species recovered from treated wastewater effluent and receiving surface water in Durban, South Africa. BMC Microbiology, 15(1), 1–10. https://doi.org/10.1186/s12866-015-0570-x	2015	South Africa	Africa	Wastewater, surface water	WWTP, river			genus	PCR	gyrB	organism	aeromonas	Aeromonas					Huddleston JR, Zak JC, Jeter RM. Antimicrobial susceptibilities of Aeromonas spp. isolated from environmental sources. Appl Environ Microbiol. 2006;72:7036–42																	boiling method	Bai J, Shi X, Nagaraja TG. A multiplex PCR procedure for the detection of six major virulence genes in Escherichia coli O157:H7. J Microbiol Meth. 2010;82:85–9.	Aeromonas caviae ATCC 15468 and Aeromonas hydrophila ATCC 7965 strain were used as positive controls			TCCGGCGGTCTGCACGGCGT	TTGTCCGGGTTGTACTCGTC
EM	Olaniran, A. O., Nzimande, S. B. T., & Mkize, N. G. (2015). Antimicrobial resistance and virulence signatures of Listeria and Aeromonas species recovered from treated wastewater effluent and receiving surface water in Durban, South Africa. BMC Microbiology, 15(1), 1–10. https://doi.org/10.1186/s12866-015-0570-x	2015	South Africa	Africa	Wastewater, surface water	WWTP, river	Y	N	primary	culture	Aeromonas	organism	aeromonas	Aeromonas	membrane filtration	0.45	RS	nutrient agar		Y	A			20	37					mL			50
EM	Olaniran, A. O., Nzimande, S. B. T., & Mkize, N. G. (2015). Antimicrobial resistance and virulence signatures of Listeria and Aeromonas species recovered from treated wastewater effluent and receiving surface water in Durban, South Africa. BMC Microbiology, 15(1), 1–10. https://doi.org/10.1186/s12866-015-0570-x	2015	South Africa	Africa	Wastewater, surface water	WWTP, river			genus	biochemical testing	Aeromonas	organism	aeromonas	Aeromonas					[1] Abbott SL, Cheung WKW, Janda JM. The genus Aeromonas: biochemical characteristics, atypical reactions, and phenotypic identification schemes. J Clin Microbiol. 2003;41:2348–57; [2] Gasanov U, Hughes D, Hansbro PM. Methods for the isolation and identification of Listeria spp. and Listeria monocytogenes: a review. FEMS Microbiol Rev. 2005;29:851–75.
	Odjadjare, E. E., Igbinosa, E. O., Mordi, R., Igere, B., Igeleke, C. L., & Okoh, A. I. (2012). Prevalence of multiple antibiotics resistant (MAR) Pseudomonas species in the final effluents of three municipal wastewater treatment facilities in South Africa. International Journal of Environmental Research and Public Health, 9(6), 2092–2107. https://doi.org/10.3390/ijerph9062092	2012			wastewater	final effluent				disk diffusion	ampicillin	antibiotic		pseudomonas																										30				9	10
	Odjadjare, E. E., Igbinosa, E. O., Mordi, R., Igere, B., Igeleke, C. L., & Okoh, A. I. (2012). Prevalence of multiple antibiotics resistant (MAR) Pseudomonas species in the final effluents of three municipal wastewater treatment facilities in South Africa. International Journal of Environmental Research and Public Health, 9(6), 2092–2107. https://doi.org/10.3390/ijerph9062092	2012			wastewater	final effluent				disk diffusion	cefotaxime	antibiotic		pseudomonas																										30				7	10
	Odjadjare, E. E., Igbinosa, E. O., Mordi, R., Igere, B., Igeleke, C. L., & Okoh, A. I. (2012). Prevalence of multiple antibiotics resistant (MAR) Pseudomonas species in the final effluents of three municipal wastewater treatment facilities in South Africa. International Journal of Environmental Research and Public Health, 9(6), 2092–2107. https://doi.org/10.3390/ijerph9062092	2012			wastewater	final effluent				disk diffusion	cephalothin	antibiotic		pseudomonas																										30				7	10
	Odjadjare, E. E., Igbinosa, E. O., Mordi, R., Igere, B., Igeleke, C. L., & Okoh, A. I. (2012). Prevalence of multiple antibiotics resistant (MAR) Pseudomonas species in the final effluents of three municipal wastewater treatment facilities in South Africa. International Journal of Environmental Research and Public Health, 9(6), 2092–2107. https://doi.org/10.3390/ijerph9062092	2012			wastewater	final effluent				disk diffusion	cefepime	antibiotic		pseudomonas																										30				7	10
	Odjadjare, E. E., Igbinosa, E. O., Mordi, R., Igere, B., Igeleke, C. L., & Okoh, A. I. (2012). Prevalence of multiple antibiotics resistant (MAR) Pseudomonas species in the final effluents of three municipal wastewater treatment facilities in South Africa. International Journal of Environmental Research and Public Health, 9(6), 2092–2107. https://doi.org/10.3390/ijerph9062092	2012			wastewater	final effluent				disk diffusion	chloramphenicol	antibiotic		pseudomonas																										10				1	10
	Odjadjare, E. E., Igbinosa, E. O., Mordi, R., Igere, B., Igeleke, C. L., & Okoh, A. I. (2012). Prevalence of multiple antibiotics resistant (MAR) Pseudomonas species in the final effluents of three municipal wastewater treatment facilities in South Africa. International Journal of Environmental Research and Public Health, 9(6), 2092–2107. https://doi.org/10.3390/ijerph9062092	2012			wastewater	final effluent				disk diffusion	clindamycin	antibiotic		pseudomonas																										2				1	10
	Odjadjare, E. E., Igbinosa, E. O., Mordi, R., Igere, B., Igeleke, C. L., & Okoh, A. I. (2012). Prevalence of multiple antibiotics resistant (MAR) Pseudomonas species in the final effluents of three municipal wastewater treatment facilities in South Africa. International Journal of Environmental Research and Public Health, 9(6), 2092–2107. https://doi.org/10.3390/ijerph9062092	2012			wastewater	final effluent				disk diffusion	erythromycin	antibiotic		pseudomonas																										15				0	10
	Odjadjare, E. E., Igbinosa, E. O., Mordi, R., Igere, B., Igeleke, C. L., & Okoh, A. I. (2012). Prevalence of multiple antibiotics resistant (MAR) Pseudomonas species in the final effluents of three municipal wastewater treatment facilities in South Africa. International Journal of Environmental Research and Public Health, 9(6), 2092–2107. https://doi.org/10.3390/ijerph9062092	2012			wastewater	final effluent				disk diffusion	gentamicin	antibiotic		pseudomonas																										10				0	10
	Odjadjare, E. E., Igbinosa, E. O., Mordi, R., Igere, B., Igeleke, C. L., & Okoh, A. I. (2012). Prevalence of multiple antibiotics resistant (MAR) Pseudomonas species in the final effluents of three municipal wastewater treatment facilities in South Africa. International Journal of Environmental Research and Public Health, 9(6), 2092–2107. https://doi.org/10.3390/ijerph9062092	2012			wastewater	final effluent				disk diffusion	minocycline	antibiotic		pseudomonas																										30				2	10
	Odjadjare, E. E., Igbinosa, E. O., Mordi, R., Igere, B., Igeleke, C. L., & Okoh, A. I. (2012). Prevalence of multiple antibiotics resistant (MAR) Pseudomonas species in the final effluents of three municipal wastewater treatment facilities in South Africa. International Journal of Environmental Research and Public Health, 9(6), 2092–2107. https://doi.org/10.3390/ijerph9062092	2012			wastewater	final effluent				disk diffusion	nalidixic acid	antibiotic		pseudomonas																										30				2	10
	Odjadjare, E. E., Igbinosa, E. O., Mordi, R., Igere, B., Igeleke, C. L., & Okoh, A. I. (2012). Prevalence of multiple antibiotics resistant (MAR) Pseudomonas species in the final effluents of three municipal wastewater treatment facilities in South Africa. International Journal of Environmental Research and Public Health, 9(6), 2092–2107. https://doi.org/10.3390/ijerph9062092	2012			wastewater	final effluent				disk diffusion	nitrofurantoin	antibiotic		pseudomonas																										300				1	10
	Odjadjare, E. E., Igbinosa, E. O., Mordi, R., Igere, B., Igeleke, C. L., & Okoh, A. I. (2012). Prevalence of multiple antibiotics resistant (MAR) Pseudomonas species in the final effluents of three municipal wastewater treatment facilities in South Africa. International Journal of Environmental Research and Public Health, 9(6), 2092–2107. https://doi.org/10.3390/ijerph9062092	2012			wastewater	final effluent				disk diffusion	ofloxacin	antibiotic		pseudomonas																										30				0	10
	Odjadjare, E. E., Igbinosa, E. O., Mordi, R., Igere, B., Igeleke, C. L., & Okoh, A. I. (2012). Prevalence of multiple antibiotics resistant (MAR) Pseudomonas species in the final effluents of three municipal wastewater treatment facilities in South Africa. International Journal of Environmental Research and Public Health, 9(6), 2092–2107. https://doi.org/10.3390/ijerph9062092	2012			wastewater	final effluent				disk diffusion	oxacillin	antibiotic		pseudomonas																										1				10	10
	Odjadjare, E. E., Igbinosa, E. O., Mordi, R., Igere, B., Igeleke, C. L., & Okoh, A. I. (2012). Prevalence of multiple antibiotics resistant (MAR) Pseudomonas species in the final effluents of three municipal wastewater treatment facilities in South Africa. International Journal of Environmental Research and Public Health, 9(6), 2092–2107. https://doi.org/10.3390/ijerph9062092	2012			wastewater	final effluent				disk diffusion	penicillin G	antibiotic		pseudomonas																										10				10	10
	Odjadjare, E. E., Igbinosa, E. O., Mordi, R., Igere, B., Igeleke, C. L., & Okoh, A. I. (2012). Prevalence of multiple antibiotics resistant (MAR) Pseudomonas species in the final effluents of three municipal wastewater treatment facilities in South Africa. International Journal of Environmental Research and Public Health, 9(6), 2092–2107. https://doi.org/10.3390/ijerph9062092	2012			wastewater	final effluent				disk diffusion	rifampin	antibiotic		pseudomonas																										5				9	10
	Odjadjare, E. E., Igbinosa, E. O., Mordi, R., Igere, B., Igeleke, C. L., & Okoh, A. I. (2012). Prevalence of multiple antibiotics resistant (MAR) Pseudomonas species in the final effluents of three municipal wastewater treatment facilities in South Africa. International Journal of Environmental Research and Public Health, 9(6), 2092–2107. https://doi.org/10.3390/ijerph9062092	2012			wastewater	final effluent				disk diffusion	sulfamethoxazole	antibiotic		pseudomonas																										5				9	10
	Odjadjare, E. E., Igbinosa, E. O., Mordi, R., Igere, B., Igeleke, C. L., & Okoh, A. I. (2012). Prevalence of multiple antibiotics resistant (MAR) Pseudomonas species in the final effluents of three municipal wastewater treatment facilities in South Africa. International Journal of Environmental Research and Public Health, 9(6), 2092–2107. https://doi.org/10.3390/ijerph9062092	2012			wastewater	final effluent				disk diffusion	tetracycline	antibiotic		pseudomonas																										30				1	10
	Odjadjare, E. E., Igbinosa, E. O., Mordi, R., Igere, B., Igeleke, C. L., & Okoh, A. I. (2012). Prevalence of multiple antibiotics resistant (MAR) Pseudomonas species in the final effluents of three municipal wastewater treatment facilities in South Africa. International Journal of Environmental Research and Public Health, 9(6), 2092–2107. https://doi.org/10.3390/ijerph9062092	2012			wastewater	final effluent				disk diffusion	vancomycin	antibiotic		pseudomonas																										30				3	10
	Odjadjare, E. E., Igbinosa, E. O., Mordi, R., Igere, B., Igeleke, C. L., & Okoh, A. I. (2012). Prevalence of multiple antibiotics resistant (MAR) Pseudomonas species in the final effluents of three municipal wastewater treatment facilities in South Africa. International Journal of Environmental Research and Public Health, 9(6), 2092–2107. https://doi.org/10.3390/ijerph9062092	2012			wastewater	final effluent				disk diffusion	ampicillin/sulbactam	antibiotic		pseudomonas																										20				3	9
	Odjadjare, E. E., Igbinosa, E. O., Mordi, R., Igere, B., Igeleke, C. L., & Okoh, A. I. (2012). Prevalence of multiple antibiotics resistant (MAR) Pseudomonas species in the final effluents of three municipal wastewater treatment facilities in South Africa. International Journal of Environmental Research and Public Health, 9(6), 2092–2107. https://doi.org/10.3390/ijerph9062092	2012			wastewater	final effluent	Y	N	primary	culture	pseudomonas	organism		pseudomonas			Pseudomonas Isolation			Y	A
	Odjadjare, E. E., Igbinosa, E. O., Mordi, R., Igere, B., Igeleke, C. L., & Okoh, A. I. (2012). Prevalence of multiple antibiotics resistant (MAR) Pseudomonas species in the final effluents of three municipal wastewater treatment facilities in South Africa. International Journal of Environmental Research and Public Health, 9(6), 2092–2107. https://doi.org/10.3390/ijerph9062092	2012			wastewater	final effluent			genus	API 20 NE	pseudomonas	organism		pseudomonas
JC	Odeyemi, Olumide A.; Ahmad, Asmat. In Microbial Pathogenesis. February 2017 103:178-185 Language: English. DOI: 10.1016/j.micpath.2017.01.007, Database: ScienceDirect	2017	Malaysia	Asia	surface water	Sea water			Tertiary	Disk Diffusion	Ampicillin	Antibiotic	Aeromonas	Aeromonas					Okonoko et al. 2009																					10				6	12		Table 4
JC	Odeyemi, Olumide A.; Ahmad, Asmat. In Microbial Pathogenesis. February 2017 103:178-185 Language: English. DOI: 10.1016/j.micpath.2017.01.007, Database: ScienceDirect	2017	Malaysia	Asia	surface water	Sea water			Tertiary	Disk Diffusion	Bacitracin	Antibiotic	Aeromonas	Aeromonas					Okonoko et al. 2009																					10				12	12		Table 4
JC	Odeyemi, Olumide A.; Ahmad, Asmat. In Microbial Pathogenesis. February 2017 103:178-185 Language: English. DOI: 10.1016/j.micpath.2017.01.007, Database: ScienceDirect	2017	Malaysia	Asia	surface water	Sea water			Tertiary	Disk Diffusion	Chloramphenicol	Antibiotic	Aeromonas	Aeromonas					Okonoko et al. 2009																					30				2	12		Table 4
JC	Odeyemi, Olumide A.; Ahmad, Asmat. In Microbial Pathogenesis. February 2017 103:178-185 Language: English. DOI: 10.1016/j.micpath.2017.01.007, Database: ScienceDirect	2017	Malaysia	Asia	surface water	Sea water			Tertiary	Disk Diffusion	Fluconazole	Antibiotic	Aeromonas	Aeromonas					Okonoko et al. 2009																					25				12	12		Table 4
JC	Odeyemi, Olumide A.; Ahmad, Asmat. In Microbial Pathogenesis. February 2017 103:178-185 Language: English. DOI: 10.1016/j.micpath.2017.01.007, Database: ScienceDirect	2017	Malaysia	Asia	surface water	Sea water			Tertiary	Disk Diffusion	Gentamicin	Antibiotic	Aeromonas	Aeromonas					Okonoko et al. 2009																					10				2	12		Table 4
JC	Odeyemi, Olumide A.; Ahmad, Asmat. In Microbial Pathogenesis. February 2017 103:178-185 Language: English. DOI: 10.1016/j.micpath.2017.01.007, Database: ScienceDirect	2017	Malaysia	Asia	surface water	Sea water			Tertiary	Disk Diffusion	Kanamycin	Antibiotic	Aeromonas	Aeromonas					Okonoko et al. 2009																					30				6	12		Table 4
JC	Odeyemi, Olumide A.; Ahmad, Asmat. In Microbial Pathogenesis. February 2017 103:178-185 Language: English. DOI: 10.1016/j.micpath.2017.01.007, Database: ScienceDirect	2017	Malaysia	Asia	surface water	Sea water			Tertiary	Disk Diffusion	Methicillin	Antibiotic	Aeromonas	Aeromonas					Okonoko et al. 2009																					5				12	12		Table 4
JC	Odeyemi, Olumide A.; Ahmad, Asmat. In Microbial Pathogenesis. February 2017 103:178-185 Language: English. DOI: 10.1016/j.micpath.2017.01.007, Database: ScienceDirect	2017	Malaysia	Asia	surface water	Sea water			Tertiary	Disk Diffusion	Nitrofurantoin	Antibiotic	Aeromonas	Aeromonas					Okonoko et al. 2009																					200				5	12		Table 4
JC	Odeyemi, Olumide A.; Ahmad, Asmat. In Microbial Pathogenesis. February 2017 103:178-185 Language: English. DOI: 10.1016/j.micpath.2017.01.007, Database: ScienceDirect	2017	Malaysia	Asia	surface water	Sea water			Tertiary	Disk Diffusion	Novobiocin	Antibiotic	Aeromonas	Aeromonas					Okonoko et al. 2009																					5				10	12		Table 4
JC	Odeyemi, Olumide A.; Ahmad, Asmat. In Microbial Pathogenesis. February 2017 103:178-185 Language: English. DOI: 10.1016/j.micpath.2017.01.007, Database: ScienceDirect	2017	Malaysia	Asia	surface water	Sea water			Tertiary	Disk Diffusion	Penicillin G	Antibiotic	Aeromonas	Aeromonas					Okonoko et al. 2009																					10				9	12		Table 4
JC	Odeyemi, Olumide A.; Ahmad, Asmat. In Microbial Pathogenesis. February 2017 103:178-185 Language: English. DOI: 10.1016/j.micpath.2017.01.007, Database: ScienceDirect	2017	Malaysia	Asia	surface water	Sea water			Tertiary	Disk Diffusion	Polymyxin B	Antibiotic	Aeromonas	Aeromonas					Okonoko et al. 2009																					10				10	12		Table 4
JC	Odeyemi, Olumide A.; Ahmad, Asmat. In Microbial Pathogenesis. February 2017 103:178-185 Language: English. DOI: 10.1016/j.micpath.2017.01.007, Database: ScienceDirect	2017	Malaysia	Asia	surface water	Sea water			Tertiary	Disk Diffusion	Streptomycin	Antibiotic	Aeromonas	Aeromonas					Okonoko et al. 2009																					20				3	12		Table 4
JC	Odeyemi, Olumide A.; Ahmad, Asmat. In Microbial Pathogenesis. February 2017 103:178-185 Language: English. DOI: 10.1016/j.micpath.2017.01.007, Database: ScienceDirect	2017	Malaysia	Asia	surface water	Sea water			Tertiary	Disk Diffusion	Tetracycline	Antibiotic	Aeromonas	Aeromonas					Okonoko et al. 2009																					30				5	12		Table 4
JC	Odeyemi, Olumide A.; Ahmad, Asmat. In Microbial Pathogenesis. February 2017 103:178-185 Language: English. DOI: 10.1016/j.micpath.2017.01.007, Database: ScienceDirect	2017	Malaysia	Asia	surface water	Sea water			species	Sequencing	16S rRNA	Organism	Aeromonas	Aeromonas																						Boil lysis
JC	Odeyemi, Olumide A.; Ahmad, Asmat. In Microbial Pathogenesis. February 2017 103:178-185 Language: English. DOI: 10.1016/j.micpath.2017.01.007, Database: ScienceDirect	2017	Malaysia	Asia	surface water	Sea water	Y	Y	Primary	Culture	Aeromonas	Organism	Aeromonas	Aeromonas	serial dilutions		Aero-smart AH medium			Y	A			24	37	1000000000	1E1.5			mL	500		1
JC	Odeyemi, Olumide A.; Ahmad, Asmat. In Microbial Pathogenesis. February 2017 103:178-185 Language: English. DOI: 10.1016/j.micpath.2017.01.007, Database: ScienceDirect	2017	Malaysia	Asia	surface water	Sea water			presumptive	Biochemical tests	Aeromonas	Organism	Aeromonas	Aeromonas																						Boil lysis
EM	Odeyemi, O. A., & Ahmad, A. (2017). Antibiotic resistance profiling and phenotyping of Aeromonas species isolated from aquatic sources. Saudi Journal of Biological Sciences, 24(1), 65–70. https://doi.org/10.1016/j.sjbs.2015.09.016	2017	Malaysia	Asia	Surface water	sea water			tertiary	disk diffusion	ampicillin	antibiotic	Aeromonas	Aeromonas					Okonoko et al. 2009																					10				14	14		Table 1
EM	Odeyemi, O. A., & Ahmad, A. (2017). Antibiotic resistance profiling and phenotyping of Aeromonas species isolated from aquatic sources. Saudi Journal of Biological Sciences, 24(1), 65–70. https://doi.org/10.1016/j.sjbs.2015.09.016	2017	Malaysia	Asia	Surface water	sea water			tertiary	disk diffusion	chloramphenicol	antibiotic	Aeromonas	Aeromonas					Okonoko et al. 2009																					10				4	14		Table 1
EM	Odeyemi, O. A., & Ahmad, A. (2017). Antibiotic resistance profiling and phenotyping of Aeromonas species isolated from aquatic sources. Saudi Journal of Biological Sciences, 24(1), 65–70. https://doi.org/10.1016/j.sjbs.2015.09.016	2017	Malaysia	Asia	Surface water	sea water			tertiary	disk diffusion	gentamicin	antibiotic	Aeromonas	Aeromonas					Okonoko et al. 2009																					10				0	14		Table 1
EM	Odeyemi, O. A., & Ahmad, A. (2017). Antibiotic resistance profiling and phenotyping of Aeromonas species isolated from aquatic sources. Saudi Journal of Biological Sciences, 24(1), 65–70. https://doi.org/10.1016/j.sjbs.2015.09.016	2017	Malaysia	Asia	Surface water	sea water			tertiary	disk diffusion	kanamycin	antibiotic	Aeromonas	Aeromonas					Okonoko et al. 2009																					30				0	14		Table1
EM	Odeyemi, O. A., & Ahmad, A. (2017). Antibiotic resistance profiling and phenotyping of Aeromonas species isolated from aquatic sources. Saudi Journal of Biological Sciences, 24(1), 65–70. https://doi.org/10.1016/j.sjbs.2015.09.016	2017	Malaysia	Asia	Surface water	sea water			tertiary	disk diffusion	nalidixic acid	antibiotic	Aeromonas	Aeromonas					Okonoko et al. 2009																					30				9	14		Table 1
EM	Odeyemi, O. A., & Ahmad, A. (2017). Antibiotic resistance profiling and phenotyping of Aeromonas species isolated from aquatic sources. Saudi Journal of Biological Sciences, 24(1), 65–70. https://doi.org/10.1016/j.sjbs.2015.09.016	2017	Malaysia	Asia	Surface water	sea water			tertiary	disk diffusion	novobiocin	antibiotic	Aeromonas	Aeromonas					Okonoko et al. 2009																					5				14	14		Table 1
EM	Odeyemi, O. A., & Ahmad, A. (2017). Antibiotic resistance profiling and phenotyping of Aeromonas species isolated from aquatic sources. Saudi Journal of Biological Sciences, 24(1), 65–70. https://doi.org/10.1016/j.sjbs.2015.09.016	2017	Malaysia	Asia	Surface water	sea water			tertiary	disk diffusion	oxytetracycline	antibiotic	Aeromonas	Aeromonas					Okonoko et al. 2009																					30				0	14		Table 1
EM	Odeyemi, O. A., & Ahmad, A. (2017). Antibiotic resistance profiling and phenotyping of Aeromonas species isolated from aquatic sources. Saudi Journal of Biological Sciences, 24(1), 65–70. https://doi.org/10.1016/j.sjbs.2015.09.016	2017	Malaysia	Asia	Surface water	sea water			tertiary	disk diffusion	penicillin	antibiotic	Aeromonas	Aeromonas					Okonoko et al. 2009																					10				14	14		Table 1
EM	Odeyemi, O. A., & Ahmad, A. (2017). Antibiotic resistance profiling and phenotyping of Aeromonas species isolated from aquatic sources. Saudi Journal of Biological Sciences, 24(1), 65–70. https://doi.org/10.1016/j.sjbs.2015.09.016	2017	Malaysia	Asia	Surface water	sea water			tertiary	disk diffusion	streptomycin	antibiotic	Aeromonas	Aeromonas					Okonoko et al. 2009																					10				8	14		Table 1
EM	Odeyemi, O. A., & Ahmad, A. (2017). Antibiotic resistance profiling and phenotyping of Aeromonas species isolated from aquatic sources. Saudi Journal of Biological Sciences, 24(1), 65–70. https://doi.org/10.1016/j.sjbs.2015.09.016	2017	Malaysia	Asia	Surface water	sea water			tertiary	disk diffusion	sulphamethoxazole	antibiotic	Aeromonas	Aeromonas					Okonoko et al. 2009																					25				14	14		Table 1
EM	Odeyemi, O. A., & Ahmad, A. (2017). Antibiotic resistance profiling and phenotyping of Aeromonas species isolated from aquatic sources. Saudi Journal of Biological Sciences, 24(1), 65–70. https://doi.org/10.1016/j.sjbs.2015.09.016	2017	Malaysia	Asia	Surface water	sea water			tertiary	disk diffusion	tetracycline	antibiotic	Aeromonas	Aeromonas					Okonoko et al. 2009																					30				0	14		Table 1
EM	Odeyemi, O. A., & Ahmad, A. (2017). Antibiotic resistance profiling and phenotyping of Aeromonas species isolated from aquatic sources. Saudi Journal of Biological Sciences, 24(1), 65–70. https://doi.org/10.1016/j.sjbs.2015.09.016	2017	Malaysia	Asia	Surface water	sea water			tertiary	disk diffusion	trimethoprim	antibiotic	Aeromonas	Aeromonas					Okonoko et al. 2009																					1.25				14	14		Table 1
EM	Odeyemi, O. A., & Ahmad, A. (2017). Antibiotic resistance profiling and phenotyping of Aeromonas species isolated from aquatic sources. Saudi Journal of Biological Sciences, 24(1), 65–70. https://doi.org/10.1016/j.sjbs.2015.09.016	2017	Malaysia	Asia	Surface water	sea water			genus	Phenotypic tests	Aeromonas	organism	Aeromonas	Aeromonas										24	30
EM	Odeyemi, O. A., & Ahmad, A. (2017). Antibiotic resistance profiling and phenotyping of Aeromonas species isolated from aquatic sources. Saudi Journal of Biological Sciences, 24(1), 65–70. https://doi.org/10.1016/j.sjbs.2015.09.016	2017	Malaysia	Asia	Surface water	sea water	Y	Y	primary	culture	Aeromonas	organism	Aeromonas	Aeromonas	serial dilutions		MRS													mL	500		0.1
EM	Odeyemi, O. A., & Ahmad, A. (2017). Antibiotic resistance profiling and phenotyping of Aeromonas species isolated from aquatic sources. Saudi Journal of Biological Sciences, 24(1), 65–70. https://doi.org/10.1016/j.sjbs.2015.09.016	2017	Malaysia	Asia	Surface water	sea water			species	biochemical	Aeromonas	organism	Aeromonas	Aeromonas										24	30
IK	Obi CL, Bessong PO, Momba MN, Potgieter N, Samie A, Igumbor EO. Profiles of antibiotic susceptibilities of bacterial isolates and physico-chemical quality of water supply in rural Venda communities, South Africa. Water SA. 2004 Nov 18;30(4):515-9.	2004	South Africa	Africa	Surface water	river			Secondary	disc diffusion	amikacin	Antibiotic	aeromonas	Aeromonas																										30 μg				18	20		Table 2
IK	Obi CL, Bessong PO, Momba MN, Potgieter N, Samie A, Igumbor EO. Profiles of antibiotic susceptibilities of bacterial isolates and physico-chemical quality of water supply in rural Venda communities, South Africa. Water SA. 2004 Nov 18;30(4):515-9.	2004	South Africa	Africa	Surface water	river			Secondary	disc diffusion	ampicillin	Antibiotic	aeromonas	Aeromonas																										10 μg				12	20		Table 2
IK	Obi CL, Bessong PO, Momba MN, Potgieter N, Samie A, Igumbor EO. Profiles of antibiotic susceptibilities of bacterial isolates and physico-chemical quality of water supply in rural Venda communities, South Africa. Water SA. 2004 Nov 18;30(4):515-9.	2004	South Africa	Africa	Surface water	river			Secondary	disc diffusion	ceftriaxone	Antibiotic	aeromonas	Aeromonas																										30 μg.				16	20		Table 2
IK	Obi CL, Bessong PO, Momba MN, Potgieter N, Samie A, Igumbor EO. Profiles of antibiotic susceptibilities of bacterial isolates and physico-chemical quality of water supply in rural Venda communities, South Africa. Water SA. 2004 Nov 18;30(4):515-9.	2004	South Africa	Africa	Surface water	river			Secondary	disc diffusion	chloromphenicol	Antibiotic	aeromonas	Aeromonas																										30 μg				10	20		Table 2
IK	Obi CL, Bessong PO, Momba MN, Potgieter N, Samie A, Igumbor EO. Profiles of antibiotic susceptibilities of bacterial isolates and physico-chemical quality of water supply in rural Venda communities, South Africa. Water SA. 2004 Nov 18;30(4):515-9.	2004	South Africa	Africa	Surface water	river			Secondary	disc diffusion	ciprofloxacin	Antibiotic	aeromonas	Aeromonas																										10 μg				18	20		Table 2
IK	Obi CL, Bessong PO, Momba MN, Potgieter N, Samie A, Igumbor EO. Profiles of antibiotic susceptibilities of bacterial isolates and physico-chemical quality of water supply in rural Venda communities, South Africa. Water SA. 2004 Nov 18;30(4):515-9.	2004	South Africa	Africa	Surface water	river			Secondary	disc diffusion	erythromycin	Antibiotic	aeromonas	Aeromonas																										15 μg				9	20		Table 2
IK	Obi CL, Bessong PO, Momba MN, Potgieter N, Samie A, Igumbor EO. Profiles of antibiotic susceptibilities of bacterial isolates and physico-chemical quality of water supply in rural Venda communities, South Africa. Water SA. 2004 Nov 18;30(4):515-9.	2004	South Africa	Africa	Surface water	river			Secondary	disc diffusion	gentimicin	Antibiotic	aeromonas	Aeromonas																										10 μg				17	20		Table 2
IK	Obi CL, Bessong PO, Momba MN, Potgieter N, Samie A, Igumbor EO. Profiles of antibiotic susceptibilities of bacterial isolates and physico-chemical quality of water supply in rural Venda communities, South Africa. Water SA. 2004 Nov 18;30(4):515-9.	2004	South Africa	Africa	Surface water	river			Secondary	disc diffusion	nalidixic acid	Antibiotic	aeromonas	Aeromonas																										30 μg				18	20		Table 2
IK	Obi CL, Bessong PO, Momba MN, Potgieter N, Samie A, Igumbor EO. Profiles of antibiotic susceptibilities of bacterial isolates and physico-chemical quality of water supply in rural Venda communities, South Africa. Water SA. 2004 Nov 18;30(4):515-9.	2004	South Africa	Africa	Surface water	river			Secondary	disc diffusion	tetracycline	Antibiotic	aeromonas	Aeromonas																										30 μg				15	20		Table 2
IK	Obi CL, Bessong PO, Momba MN, Potgieter N, Samie A, Igumbor EO. Profiles of antibiotic susceptibilities of bacterial isolates and physico-chemical quality of water supply in rural Venda communities, South Africa. Water SA. 2004 Nov 18;30(4):515-9.	2004	South Africa	Africa	Surface water	river			genus	Phenotypic tests	aeromonas	Organism	aeromonas	Aeromonas
IK	Obi CL, Bessong PO, Momba MN, Potgieter N, Samie A, Igumbor EO. Profiles of antibiotic susceptibilities of bacterial isolates and physico-chemical quality of water supply in rural Venda communities, South Africa. Water SA. 2004 Nov 18;30(4):515-9.	2004	South Africa	Africa	Surface water	river	Y	N	Primary	Culture	aeromonas	Organism	aeromonas	Aeromonas			XDCA		standard methods 1998	Y	A			24	37				2000-2002	L	1
IK	Obi CL, Bessong PO, Momba MN, Potgieter N, Samie A, Igumbor EO. Profiles of antibiotic susceptibilities of bacterial isolates and physico-chemical quality of water supply in rural Venda communities, South Africa. Water SA. 2004 Nov 18;30(4):515-9.	2004	South Africa	Africa	Surface water	river			genus	Biochemical tests	aeromonas	Organism	aeromonas	Aeromonas
BD	Nonaka, L., Inubushi, A., Shinomiya, H., Murase, M., & Suzuki, S. (2010). Differences of genetic diversity and antibiotics susceptibility of Pseudomonas aeruginosa isolated from hospital, river and coastal seawater. Environmental microbiology reports, 2(3), 465-472.	2010	Japan	Asia	surface water	River Water; Coastal Water			Secondary	Broth Microdilution	amikacin	Antibiotic	pseudomonas aeruginosa	P. aeruginosa					CLSI 2006																									0	122		SI Table 2
BD	Nonaka, L., Inubushi, A., Shinomiya, H., Murase, M., & Suzuki, S. (2010). Differences of genetic diversity and antibiotics susceptibility of Pseudomonas aeruginosa isolated from hospital, river and coastal seawater. Environmental microbiology reports, 2(3), 465-472.	2010	Japan	Asia	surface water	River Water; Coastal Water			Secondary	Broth Microdilution	arbekacin	Antibiotic	pseudomonas aeruginosa	P. aeruginosa					CLSI 2006																									0	122		SI Table 2
BD	Nonaka, L., Inubushi, A., Shinomiya, H., Murase, M., & Suzuki, S. (2010). Differences of genetic diversity and antibiotics susceptibility of Pseudomonas aeruginosa isolated from hospital, river and coastal seawater. Environmental microbiology reports, 2(3), 465-472.	2010	Japan	Asia	surface water	River Water; Coastal Water			Secondary	Broth Microdilution	biapenem	Antibiotic	pseudomonas aeruginosa	P. aeruginosa					CLSI 2006																									0	122		SI Table 2
BD	Nonaka, L., Inubushi, A., Shinomiya, H., Murase, M., & Suzuki, S. (2010). Differences of genetic diversity and antibiotics susceptibility of Pseudomonas aeruginosa isolated from hospital, river and coastal seawater. Environmental microbiology reports, 2(3), 465-472.	2010	Japan	Asia	surface water	River Water; Coastal Water			Secondary	Broth Microdilution	cefoperazone/sulbactam	Antibiotic	pseudomonas aeruginosa	P. aeruginosa					CLSI 2006																									0	122		SI Table 2
BD	Nonaka, L., Inubushi, A., Shinomiya, H., Murase, M., & Suzuki, S. (2010). Differences of genetic diversity and antibiotics susceptibility of Pseudomonas aeruginosa isolated from hospital, river and coastal seawater. Environmental microbiology reports, 2(3), 465-472.	2010	Japan	Asia	surface water	River Water; Coastal Water			Secondary	Broth Microdilution	ceftazidime	Antibiotic	pseudomonas aeruginosa	P. aeruginosa					CLSI 2006																									0	122		SI Table 2
BD	Nonaka, L., Inubushi, A., Shinomiya, H., Murase, M., & Suzuki, S. (2010). Differences of genetic diversity and antibiotics susceptibility of Pseudomonas aeruginosa isolated from hospital, river and coastal seawater. Environmental microbiology reports, 2(3), 465-472.	2010	Japan	Asia	surface water	River Water; Coastal Water			Secondary	Broth Microdilution	ciprofloxacin	Antibiotic	pseudomonas aeruginosa	P. aeruginosa					CLSI 2006																									0	122		SI Table 2
BD	Nonaka, L., Inubushi, A., Shinomiya, H., Murase, M., & Suzuki, S. (2010). Differences of genetic diversity and antibiotics susceptibility of Pseudomonas aeruginosa isolated from hospital, river and coastal seawater. Environmental microbiology reports, 2(3), 465-472.	2010	Japan	Asia	surface water	River Water; Coastal Water			Secondary	Broth Microdilution	gentamicin	Antibiotic	pseudomonas aeruginosa	P. aeruginosa					CLSI 2006																									0	122		SI Table 2
BD	Nonaka, L., Inubushi, A., Shinomiya, H., Murase, M., & Suzuki, S. (2010). Differences of genetic diversity and antibiotics susceptibility of Pseudomonas aeruginosa isolated from hospital, river and coastal seawater. Environmental microbiology reports, 2(3), 465-472.	2010	Japan	Asia	surface water	River Water; Coastal Water			Secondary	Broth Microdilution	imipenem	Antibiotic	pseudomonas aeruginosa	P. aeruginosa					CLSI 2006																									0	122		SI Table 2
BD	Nonaka, L., Inubushi, A., Shinomiya, H., Murase, M., & Suzuki, S. (2010). Differences of genetic diversity and antibiotics susceptibility of Pseudomonas aeruginosa isolated from hospital, river and coastal seawater. Environmental microbiology reports, 2(3), 465-472.	2010	Japan	Asia	surface water	River Water; Coastal Water			Secondary	Broth Microdilution	meropenem	Antibiotic	pseudomonas aeruginosa	P. aeruginosa					CLSI 2006																									0	122		SI Table 2
BD	Nonaka, L., Inubushi, A., Shinomiya, H., Murase, M., & Suzuki, S. (2010). Differences of genetic diversity and antibiotics susceptibility of Pseudomonas aeruginosa isolated from hospital, river and coastal seawater. Environmental microbiology reports, 2(3), 465-472.	2010	Japan	Asia	surface water	River Water; Coastal Water			Secondary	Broth Microdilution	panipenem	Antibiotic	pseudomonas aeruginosa	P. aeruginosa					CLSI 2006																									3	122		SI Table 2
BD	Nonaka, L., Inubushi, A., Shinomiya, H., Murase, M., & Suzuki, S. (2010). Differences of genetic diversity and antibiotics susceptibility of Pseudomonas aeruginosa isolated from hospital, river and coastal seawater. Environmental microbiology reports, 2(3), 465-472.	2010	Japan	Asia	surface water	River Water; Coastal Water			Secondary	Broth Microdilution	piperacillin	Antibiotic	pseudomonas aeruginosa	P. aeruginosa					CLSI 2006																									0	122		SI Table 2
BD	Nonaka, L., Inubushi, A., Shinomiya, H., Murase, M., & Suzuki, S. (2010). Differences of genetic diversity and antibiotics susceptibility of Pseudomonas aeruginosa isolated from hospital, river and coastal seawater. Environmental microbiology reports, 2(3), 465-472.	2010	Japan	Asia	surface water	River Water; Coastal Water			Secondary	Broth Microdilution	prulifloxacin	Antibiotic	pseudomonas aeruginosa	P. aeruginosa					CLSI 2006																									0	122		SI Table 2
BD	Nonaka, L., Inubushi, A., Shinomiya, H., Murase, M., & Suzuki, S. (2010). Differences of genetic diversity and antibiotics susceptibility of Pseudomonas aeruginosa isolated from hospital, river and coastal seawater. Environmental microbiology reports, 2(3), 465-472.	2010	Japan	Asia	surface water	Coastal Water	Y	Y	Primary	Culture	Pseudomonas aeruginosa	Organism	pseudomonas aeruginosa	P. aeruginosa	Membrane Filtration		CKNA			Y	A			24-168	42	2.5E2-2.11E5			2006-2007	mL	200	200				Phenol Chloroform
BD	Nonaka, L., Inubushi, A., Shinomiya, H., Murase, M., & Suzuki, S. (2010). Differences of genetic diversity and antibiotics susceptibility of Pseudomonas aeruginosa isolated from hospital, river and coastal seawater. Environmental microbiology reports, 2(3), 465-472.	2010	Japan	Asia	surface water	River	Y	Y	Primary	Culture	Pseudomonas aeruginosa	Organism	pseudomonas aeruginosa	P. aeruginosa	Membrane Filtration		CKNA			Y	A			24-168	42	1.7E3-6.66E5			2006-2007	mL	200	200				Phenol Chloroform
BD	Nonaka, L., Inubushi, A., Shinomiya, H., Murase, M., & Suzuki, S. (2010). Differences of genetic diversity and antibiotics susceptibility of Pseudomonas aeruginosa isolated from hospital, river and coastal seawater. Environmental microbiology reports, 2(3), 465-472.	2010	Japan	Asia	surface water	River Water; Coastal Water			species	API 20NE	Pseudomonas aeruginosa	Organism	pseudomonas aeruginosa	P. aeruginosa
BD	Music, M. S., Hrenovic, J., Goic-Barisic, I., Hunjak, B., Skoric, D., & Ivankovic, T. (2017). Emission of extensively-drug-resistant Acinetobacter baumannii from hospital settings to the natural environment. Journal of Hospital Infection, 96(4), 323-327.	2017	Croatia	Europe	surface water	river			Secondary	Vitek2 AST-XN05 and AST-N248	tobramycin	Antibiotic	acinetobacter baumannii	Acinetobacter					EUCAST 2016; CLSI 2013																									3	4		Table 2
BD	Music, M. S., Hrenovic, J., Goic-Barisic, I., Hunjak, B., Skoric, D., & Ivankovic, T. (2017). Emission of extensively-drug-resistant Acinetobacter baumannii from hospital settings to the natural environment. Journal of Hospital Infection, 96(4), 323-327.	2017	Croatia	Europe	wastewater	Hospital Wastewater			Secondary	Vitek2 AST-XN05 and AST-N247	tobramycin	Antibiotic	acinetobacter baumannii	Acinetobacter					EUCAST 2016; CLSI 2013																									10	10		Table 2
BD	Music, M. S., Hrenovic, J., Goic-Barisic, I., Hunjak, B., Skoric, D., & Ivankovic, T. (2017). Emission of extensively-drug-resistant Acinetobacter baumannii from hospital settings to the natural environment. Journal of Hospital Infection, 96(4), 323-327.	2017	Croatia	Europe	surface water	river			Secondary	Vitek2 AST-XN05 and AST-N246	ticarcillin/clavulanic acid	Antibiotic	acinetobacter baumannii	Acinetobacter					EUCAST 2016; CLSI 2013																									4	4		Table 2
BD	Music, M. S., Hrenovic, J., Goic-Barisic, I., Hunjak, B., Skoric, D., & Ivankovic, T. (2017). Emission of extensively-drug-resistant Acinetobacter baumannii from hospital settings to the natural environment. Journal of Hospital Infection, 96(4), 323-327.	2017	Croatia	Europe	wastewater	Hospital Wastewater			Secondary	Vitek2 AST-XN05 and AST-N245	ticarcillin/calvulanic acid	Antibiotic	acinetobacter baumannii	Acinetobacter					EUCAST 2016; CLSI 2013																									9	10		Table 2
BD	Music, M. S., Hrenovic, J., Goic-Barisic, I., Hunjak, B., Skoric, D., & Ivankovic, T. (2017). Emission of extensively-drug-resistant Acinetobacter baumannii from hospital settings to the natural environment. Journal of Hospital Infection, 96(4), 323-327.	2017	Croatia	Europe	surface water	river			Secondary	Vitek2 AST-XN05 and AST-N244	sulfmethoxazole/trimethoprim	Antibiotic	acinetobacter baumannii	Acinetobacter					EUCAST 2016; CLSI 2013																									3	4		Table 2
BD	Music, M. S., Hrenovic, J., Goic-Barisic, I., Hunjak, B., Skoric, D., & Ivankovic, T. (2017). Emission of extensively-drug-resistant Acinetobacter baumannii from hospital settings to the natural environment. Journal of Hospital Infection, 96(4), 323-327.	2017	Croatia	Europe	wastewater	Hospital Wastewater			Secondary	Vitek2 AST-XN05 and AST-N243	sulfmethoxazole/trimethoprim	Antibiotic	acinetobacter baumannii	Acinetobacter					EUCAST 2016; CLSI 2013																									6	10		Table 2
BD	Music, M. S., Hrenovic, J., Goic-Barisic, I., Hunjak, B., Skoric, D., & Ivankovic, T. (2017). Emission of extensively-drug-resistant Acinetobacter baumannii from hospital settings to the natural environment. Journal of Hospital Infection, 96(4), 323-327.	2017	Croatia	Europe	surface water	river			Secondary	Vitek2 AST-XN05 and AST-N242	minocycline	Antibiotic	acinetobacter baumannii	Acinetobacter					EUCAST 2016; CLSI 2013																									0	4		Table 2
BD	Music, M. S., Hrenovic, J., Goic-Barisic, I., Hunjak, B., Skoric, D., & Ivankovic, T. (2017). Emission of extensively-drug-resistant Acinetobacter baumannii from hospital settings to the natural environment. Journal of Hospital Infection, 96(4), 323-327.	2017	Croatia	Europe	wastewater	Hospital Wastewater			Secondary	Vitek2 AST-XN05 and AST-N241	minocycline	Antibiotic	acinetobacter baumannii	Acinetobacter					EUCAST 2016; CLSI 2013																									1	10		Table 2
BD	Music, M. S., Hrenovic, J., Goic-Barisic, I., Hunjak, B., Skoric, D., & Ivankovic, T. (2017). Emission of extensively-drug-resistant Acinetobacter baumannii from hospital settings to the natural environment. Journal of Hospital Infection, 96(4), 323-327.	2017	Croatia	Europe	surface water	river			Secondary	Vitek2 AST-XN05 and AST-N240	meropenem	Antibiotic	acinetobacter baumannii	Acinetobacter					EUCAST 2016; CLSI 2013																									4	4		Table 2
BD	Music, M. S., Hrenovic, J., Goic-Barisic, I., Hunjak, B., Skoric, D., & Ivankovic, T. (2017). Emission of extensively-drug-resistant Acinetobacter baumannii from hospital settings to the natural environment. Journal of Hospital Infection, 96(4), 323-327.	2017	Croatia	Europe	wastewater	Hospital Wastewater			Secondary	Vitek2 AST-XN05 and AST-N239	meropenem	Antibiotic	acinetobacter baumannii	Acinetobacter					EUCAST 2016; CLSI 2013																									9	10		Table 2
BD	Music, M. S., Hrenovic, J., Goic-Barisic, I., Hunjak, B., Skoric, D., & Ivankovic, T. (2017). Emission of extensively-drug-resistant Acinetobacter baumannii from hospital settings to the natural environment. Journal of Hospital Infection, 96(4), 323-327.	2017	Croatia	Europe	surface water	river			Secondary	Vitek2 AST-XN05 and AST-N238	ciprofloxacin	Antibiotic	acinetobacter baumannii	Acinetobacter					EUCAST 2016; CLSI 2013																									4	4		Table 2
BD	Music, M. S., Hrenovic, J., Goic-Barisic, I., Hunjak, B., Skoric, D., & Ivankovic, T. (2017). Emission of extensively-drug-resistant Acinetobacter baumannii from hospital settings to the natural environment. Journal of Hospital Infection, 96(4), 323-327.	2017	Croatia	Europe	surface water	river			Secondary	Vitek2 AST-XN05 and AST-N238	levofloxacin	Antibiotic	acinetobacter baumannii	Acinetobacter					EUCAST 2016; CLSI 2013																									4	4		Table 2
BD	Music, M. S., Hrenovic, J., Goic-Barisic, I., Hunjak, B., Skoric, D., & Ivankovic, T. (2017). Emission of extensively-drug-resistant Acinetobacter baumannii from hospital settings to the natural environment. Journal of Hospital Infection, 96(4), 323-327.	2017	Croatia	Europe	wastewater	Hospital Wastewater			Secondary	Vitek2 AST-XN05 and AST-N237	ciprofloxacin	Antibiotic	acinetobacter baumannii	Acinetobacter					EUCAST 2016; CLSI 2013																									10	10		Table 2
BD	Music, M. S., Hrenovic, J., Goic-Barisic, I., Hunjak, B., Skoric, D., & Ivankovic, T. (2017). Emission of extensively-drug-resistant Acinetobacter baumannii from hospital settings to the natural environment. Journal of Hospital Infection, 96(4), 323-327.	2017	Croatia	Europe	wastewater	Hospital Wastewater			Secondary	Vitek2 AST-XN05 and AST-N237	levofloxacin	Antibiotic	acinetobacter baumannii	Acinetobacter					EUCAST 2016; CLSI 2013																									10	10		Table 2
BD	Music, M. S., Hrenovic, J., Goic-Barisic, I., Hunjak, B., Skoric, D., & Ivankovic, T. (2017). Emission of extensively-drug-resistant Acinetobacter baumannii from hospital settings to the natural environment. Journal of Hospital Infection, 96(4), 323-327.	2017	Croatia	Europe	surface water	river			Secondary	Vitek2 AST-XN05 and AST-N236	ampicillin/sulbactam	Antibiotic	acinetobacter baumannii	Acinetobacter					EUCAST 2016; CLSI 2013																									0	4		Table 2
BD	Music, M. S., Hrenovic, J., Goic-Barisic, I., Hunjak, B., Skoric, D., & Ivankovic, T. (2017). Emission of extensively-drug-resistant Acinetobacter baumannii from hospital settings to the natural environment. Journal of Hospital Infection, 96(4), 323-327.	2017	Croatia	Europe	surface water	river			Secondary	Vitek2 AST-XN05 and AST-N236	imipenem	Antibiotic	acinetobacter baumannii	Acinetobacter					EUCAST 2016; CLSI 2013																									4	4		Table 2
BD	Music, M. S., Hrenovic, J., Goic-Barisic, I., Hunjak, B., Skoric, D., & Ivankovic, T. (2017). Emission of extensively-drug-resistant Acinetobacter baumannii from hospital settings to the natural environment. Journal of Hospital Infection, 96(4), 323-327.	2017	Croatia	Europe	wastewater	Hospital Wastewater			Secondary	Vitek2 AST-XN05 and AST-N235	ampicillin/sulbactam	Antibiotic	acinetobacter baumannii	Acinetobacter					EUCAST 2016; CLSI 2013																									4	10		Table 2
BD	Music, M. S., Hrenovic, J., Goic-Barisic, I., Hunjak, B., Skoric, D., & Ivankovic, T. (2017). Emission of extensively-drug-resistant Acinetobacter baumannii from hospital settings to the natural environment. Journal of Hospital Infection, 96(4), 323-327.	2017	Croatia	Europe	wastewater	Hospital Wastewater			Secondary	Vitek2 AST-XN05 and AST-N235	imipenem	Antibiotic	acinetobacter baumannii	Acinetobacter					EUCAST 2016; CLSI 2013																									9	10		Table 2
BD	Music, M. S., Hrenovic, J., Goic-Barisic, I., Hunjak, B., Skoric, D., & Ivankovic, T. (2017). Emission of extensively-drug-resistant Acinetobacter baumannii from hospital settings to the natural environment. Journal of Hospital Infection, 96(4), 323-327.	2017	Croatia	Europe	surface water	river			Secondary	Vitek2 AST-XN05 and AST-N234	amikacin	Antibiotic	acinetobacter baumannii	Acinetobacter					EUCAST 2016; CLSI 2013																									3	4		Table 2
BD	Music, M. S., Hrenovic, J., Goic-Barisic, I., Hunjak, B., Skoric, D., & Ivankovic, T. (2017). Emission of extensively-drug-resistant Acinetobacter baumannii from hospital settings to the natural environment. Journal of Hospital Infection, 96(4), 323-327.	2017	Croatia	Europe	surface water	river			Secondary	Vitek2 AST-XN05 and AST-N234	gentamicin	Antibiotic	acinetobacter baumannii	Acinetobacter					EUCAST 2016; CLSI 2013																									4	4		Table 2
BD	Music, M. S., Hrenovic, J., Goic-Barisic, I., Hunjak, B., Skoric, D., & Ivankovic, T. (2017). Emission of extensively-drug-resistant Acinetobacter baumannii from hospital settings to the natural environment. Journal of Hospital Infection, 96(4), 323-327.	2017	Croatia	Europe	wastewater	Hospital Wastewater			Secondary	Vitek2 AST-XN05 and AST-N233	amikacin	Antibiotic	acinetobacter baumannii	Acinetobacter					EUCAST 2016; CLSI 2013																									5	10		Table 2
BD	Music, M. S., Hrenovic, J., Goic-Barisic, I., Hunjak, B., Skoric, D., & Ivankovic, T. (2017). Emission of extensively-drug-resistant Acinetobacter baumannii from hospital settings to the natural environment. Journal of Hospital Infection, 96(4), 323-327.	2017	Croatia	Europe	wastewater	Hospital Wastewater			Secondary	Vitek2 AST-XN05 and AST-N233	gentamicin	Antibiotic	acinetobacter baumannii	Acinetobacter					EUCAST 2016; CLSI 2013																									10	10		Table 2
BD	Music, M. S., Hrenovic, J., Goic-Barisic, I., Hunjak, B., Skoric, D., & Ivankovic, T. (2017). Emission of extensively-drug-resistant Acinetobacter baumannii from hospital settings to the natural environment. Journal of Hospital Infection, 96(4), 323-327.	2017	Croatia	Europe	surface water	river			Secondary	E-test; broth microdilution	colistin	Antibiotic	acinetobacter baumannii	Acinetobacter					EUCAST 2016; CLSI 2013																									0	4		Table 2
BD	Music, M. S., Hrenovic, J., Goic-Barisic, I., Hunjak, B., Skoric, D., & Ivankovic, T. (2017). Emission of extensively-drug-resistant Acinetobacter baumannii from hospital settings to the natural environment. Journal of Hospital Infection, 96(4), 323-327.	2017	Croatia	Europe	wastewater	Hospital Wastewater			Secondary	E-test; broth microdilution	colistin	Antibiotic	acinetobacter baumannii	Acinetobacter					EUCAST 2016; CLSI 2013																									2	10		Table 2
BD	Music, M. S., Hrenovic, J., Goic-Barisic, I., Hunjak, B., Skoric, D., & Ivankovic, T. (2017). Emission of extensively-drug-resistant Acinetobacter baumannii from hospital settings to the natural environment. Journal of Hospital Infection, 96(4), 323-327.	2017	Croatia	Europe	wastewater, surface water	Hospital Wastewater, river			species	VITEK 2-ID	Acinetobacter baumannii	Organism	acinetobacter baumannii	Acinetobacter
BD	Music, M. S., Hrenovic, J., Goic-Barisic, I., Hunjak, B., Skoric, D., & Ivankovic, T. (2017). Emission of extensively-drug-resistant Acinetobacter baumannii from hospital settings to the natural environment. Journal of Hospital Infection, 96(4), 323-327.	2017	Croatia	Europe	wastewater, surface water	Hospital Wastewater, river			species	Sequencing	rpoB	Organism	acinetobacter baumannii	Acinetobacter				species…	Villalo´n P, Valdezate S, Medina-Pascual MJ, Rubio V, Vindel A, Saez-Nieto JA. Clonal diversity of nosocomial epidemic Acineto- bacter baumannii strains isolated in Spain. J Clin Microbiol 2011;49:875e82
BD	Music, M. S., Hrenovic, J., Goic-Barisic, I., Hunjak, B., Skoric, D., & Ivankovic, T. (2017). Emission of extensively-drug-resistant Acinetobacter baumannii from hospital settings to the natural environment. Journal of Hospital Infection, 96(4), 323-327.	2017	Croatia	Europe	wastewater, surface water	Hospital Wastewater, river			species	MLSA	Acinetobacter baumannii	Organism	acinetobacter baumannii	Acinetobacter
BD	Music, M. S., Hrenovic, J., Goic-Barisic, I., Hunjak, B., Skoric, D., & Ivankovic, T. (2017). Emission of extensively-drug-resistant Acinetobacter baumannii from hospital settings to the natural environment. Journal of Hospital Infection, 96(4), 323-327.	2017	Croatia	Europe	wastewater, surface water	Hospital Wastewater, river			species	MALDI-TOF	Acinetobacter baumannii	Organism	acinetobacter baumannii	Acinetobacter
BD	Music, M. S., Hrenovic, J., Goic-Barisic, I., Hunjak, B., Skoric, D., & Ivankovic, T. (2017). Emission of extensively-drug-resistant Acinetobacter baumannii from hospital settings to the natural environment. Journal of Hospital Infection, 96(4), 323-327.	2017	Croatia	Europe	wastewater, surface water	Hospital Wastewater, river	Y	Y	Primary	Culture	Acinetobacter baumannii	Organism	acinetobacter baumannii	Acinetobacter	Membrane Filtration		CHROMagar Acinetobacter w/ CR102 and 15 mg/L cefsulodin sodium hydrate			Y	A			48	42				2015	mL	1000
JC	Mulamattathil SG, Bezuidenhout C, Mbewe M, Ateba CN. Isolation of environmental bacteria from surface and drinking water in mafikeng, South Africa, and characterization using their antibiotic resistance profiles. J Pathog. 2014;2014:371208. doi: 10.1155/2014/371208. Epub 2014 Jul 6. PMID: 25105027; PMCID: PMC4106082.	2014	South Africa	Africa	surface	Modimola dam			Tertiary	Disk Diffusion	Amoxicillin	Antibiotic	Aeromonas hydrophila	Aeromonas					NCCLS 1999																					10				2	2	100	Table 8
JC	Mulamattathil SG, Bezuidenhout C, Mbewe M, Ateba CN. Isolation of environmental bacteria from surface and drinking water in mafikeng, South Africa, and characterization using their antibiotic resistance profiles. J Pathog. 2014;2014:371208. doi: 10.1155/2014/371208. Epub 2014 Jul 6. PMID: 25105027; PMCID: PMC4106082.	2014	South Africa	Africa	surface	Modimola dam			Tertiary	Disk Diffusion	Ampicillin	Antibiotic	Aeromonas hydrophila	Aeromonas					NCCLS 1999																					10				2	2	100	Table 8
JC	Mulamattathil SG, Bezuidenhout C, Mbewe M, Ateba CN. Isolation of environmental bacteria from surface and drinking water in mafikeng, South Africa, and characterization using their antibiotic resistance profiles. J Pathog. 2014;2014:371208. doi: 10.1155/2014/371208. Epub 2014 Jul 6. PMID: 25105027; PMCID: PMC4106082.	2014	South Africa	Africa	surface	Modimola dam			Tertiary	Disk Diffusion	Cephalothin	Antibiotic	Aeromonas hydrophila	Aeromonas					NCCLS 1999																					5				1	2	50	Table 8
JC	Mulamattathil SG, Bezuidenhout C, Mbewe M, Ateba CN. Isolation of environmental bacteria from surface and drinking water in mafikeng, South Africa, and characterization using their antibiotic resistance profiles. J Pathog. 2014;2014:371208. doi: 10.1155/2014/371208. Epub 2014 Jul 6. PMID: 25105027; PMCID: PMC4106082.	2014	South Africa	Africa	surface	Modimola dam			Tertiary	Disk Diffusion	Chloramphenicol	Antibiotic	Aeromonas hydrophila	Aeromonas					NCCLS 1999																					30				1	2	50	Table 8
JC	Mulamattathil SG, Bezuidenhout C, Mbewe M, Ateba CN. Isolation of environmental bacteria from surface and drinking water in mafikeng, South Africa, and characterization using their antibiotic resistance profiles. J Pathog. 2014;2014:371208. doi: 10.1155/2014/371208. Epub 2014 Jul 6. PMID: 25105027; PMCID: PMC4106082.	2014	South Africa	Africa	surface	Modimola dam			Tertiary	Disk Diffusion	Ciprofloxacin	Antibiotic	Aeromonas hydrophila	Aeromonas					NCCLS 1999																					5				0	2	0	Table 8
JC	Mulamattathil SG, Bezuidenhout C, Mbewe M, Ateba CN. Isolation of environmental bacteria from surface and drinking water in mafikeng, South Africa, and characterization using their antibiotic resistance profiles. J Pathog. 2014;2014:371208. doi: 10.1155/2014/371208. Epub 2014 Jul 6. PMID: 25105027; PMCID: PMC4106082.	2014	South Africa	Africa	surface	Modimola dam			Tertiary	Disk Diffusion	Erythromycin	Antibiotic	Aeromonas hydrophila	Aeromonas					NCCLS 1999																					15				2	2	100	Table 8
JC	Mulamattathil SG, Bezuidenhout C, Mbewe M, Ateba CN. Isolation of environmental bacteria from surface and drinking water in mafikeng, South Africa, and characterization using their antibiotic resistance profiles. J Pathog. 2014;2014:371208. doi: 10.1155/2014/371208. Epub 2014 Jul 6. PMID: 25105027; PMCID: PMC4106082.	2014	South Africa	Africa	surface	Modimola dam			Tertiary	Disk Diffusion	Kanamycin	Antibiotic	Aeromonas hydrophila	Aeromonas					NCCLS 1999																					30				1	2	50	Table 8
JC	Mulamattathil SG, Bezuidenhout C, Mbewe M, Ateba CN. Isolation of environmental bacteria from surface and drinking water in mafikeng, South Africa, and characterization using their antibiotic resistance profiles. J Pathog. 2014;2014:371208. doi: 10.1155/2014/371208. Epub 2014 Jul 6. PMID: 25105027; PMCID: PMC4106082.	2014	South Africa	Africa	surface	Modimola dam			Tertiary	Disk Diffusion	Neomycin	Antibiotic	Aeromonas hydrophila	Aeromonas					NCCLS 1999																					30				1	2	50	Table 8
JC	Mulamattathil SG, Bezuidenhout C, Mbewe M, Ateba CN. Isolation of environmental bacteria from surface and drinking water in mafikeng, South Africa, and characterization using their antibiotic resistance profiles. J Pathog. 2014;2014:371208. doi: 10.1155/2014/371208. Epub 2014 Jul 6. PMID: 25105027; PMCID: PMC4106082.	2014	South Africa	Africa	surface	Modimola dam			Tertiary	Disk Diffusion	Oxytetracycline	Antibiotic	Aeromonas hydrophila	Aeromonas					NCCLS 1999																					30				2	2	100	Table 8
JC	Mulamattathil SG, Bezuidenhout C, Mbewe M, Ateba CN. Isolation of environmental bacteria from surface and drinking water in mafikeng, South Africa, and characterization using their antibiotic resistance profiles. J Pathog. 2014;2014:371208. doi: 10.1155/2014/371208. Epub 2014 Jul 6. PMID: 25105027; PMCID: PMC4106082.	2014	South Africa	Africa	surface	Modimola dam			Tertiary	Disk Diffusion	Streptomycin	Antibiotic	Aeromonas hydrophila	Aeromonas					NCCLS 1999																					10				1	2	50	Table 8
JC	Mulamattathil SG, Bezuidenhout C, Mbewe M, Ateba CN. Isolation of environmental bacteria from surface and drinking water in mafikeng, South Africa, and characterization using their antibiotic resistance profiles. J Pathog. 2014;2014:371208. doi: 10.1155/2014/371208. Epub 2014 Jul 6. PMID: 25105027; PMCID: PMC4106082.	2014	South Africa	Africa	surface	Modimola dam			Tertiary	Disk Diffusion	Trimethoprim	Antibiotic	Aeromonas hydrophila	Aeromonas					NCCLS 1999																					25				2	2	100	Table 8
JC	Mulamattathil SG, Bezuidenhout C, Mbewe M, Ateba CN. Isolation of environmental bacteria from surface and drinking water in mafikeng, South Africa, and characterization using their antibiotic resistance profiles. J Pathog. 2014;2014:371208. doi: 10.1155/2014/371208. Epub 2014 Jul 6. PMID: 25105027; PMCID: PMC4106082.	2014	South Africa	Africa	surface	Modimola dam			Tertiary	Disk Diffusion	Amoxicillin	Antibiotic	Pseudomonas	Pseudomonas					NCCLS 1999																				10					1	1	1	Text
JC	Mulamattathil SG, Bezuidenhout C, Mbewe M, Ateba CN. Isolation of environmental bacteria from surface and drinking water in mafikeng, South Africa, and characterization using their antibiotic resistance profiles. J Pathog. 2014;2014:371208. doi: 10.1155/2014/371208. Epub 2014 Jul 6. PMID: 25105027; PMCID: PMC4106082.	2014	South Africa	Africa	surface	Modimola dam			Tertiary	Disk Diffusion	Ampicillin	Antibiotic	Pseudomonas	Pseudomonas					NCCLS 1999																				10					1	1	1	Text
JC	Mulamattathil SG, Bezuidenhout C, Mbewe M, Ateba CN. Isolation of environmental bacteria from surface and drinking water in mafikeng, South Africa, and characterization using their antibiotic resistance profiles. J Pathog. 2014;2014:371208. doi: 10.1155/2014/371208. Epub 2014 Jul 6. PMID: 25105027; PMCID: PMC4106082.	2014	South Africa	Africa	surface	Modimola dam			Tertiary	Disk Diffusion	Cephalothin	Antibiotic	Pseudomonas	Pseudomonas					NCCLS 1999																				5					1	1	1	Text
JC	Mulamattathil SG, Bezuidenhout C, Mbewe M, Ateba CN. Isolation of environmental bacteria from surface and drinking water in mafikeng, South Africa, and characterization using their antibiotic resistance profiles. J Pathog. 2014;2014:371208. doi: 10.1155/2014/371208. Epub 2014 Jul 6. PMID: 25105027; PMCID: PMC4106082.	2014	South Africa	Africa	surface	Modimola dam			Tertiary	Disk Diffusion	Chloramphenicol	Antibiotic	Pseudomonas	Pseudomonas					NCCLS 1999																				30					1	1	1	Text
JC	Mulamattathil SG, Bezuidenhout C, Mbewe M, Ateba CN. Isolation of environmental bacteria from surface and drinking water in mafikeng, South Africa, and characterization using their antibiotic resistance profiles. J Pathog. 2014;2014:371208. doi: 10.1155/2014/371208. Epub 2014 Jul 6. PMID: 25105027; PMCID: PMC4106082.	2014	South Africa	Africa	surface	Modimola dam			Tertiary	Disk Diffusion	Ciprofloxacin	Antibiotic	Pseudomonas	Pseudomonas					NCCLS 1999																				5					0	1	0	Text
JC	Mulamattathil SG, Bezuidenhout C, Mbewe M, Ateba CN. Isolation of environmental bacteria from surface and drinking water in mafikeng, South Africa, and characterization using their antibiotic resistance profiles. J Pathog. 2014;2014:371208. doi: 10.1155/2014/371208. Epub 2014 Jul 6. PMID: 25105027; PMCID: PMC4106082.	2014	South Africa	Africa	surface	Modimola dam			Tertiary	Disk Diffusion	Erythromycin	Antibiotic	Pseudomonas	Pseudomonas					NCCLS 1999																				15					1	1	1	Text
JC	Mulamattathil SG, Bezuidenhout C, Mbewe M, Ateba CN. Isolation of environmental bacteria from surface and drinking water in mafikeng, South Africa, and characterization using their antibiotic resistance profiles. J Pathog. 2014;2014:371208. doi: 10.1155/2014/371208. Epub 2014 Jul 6. PMID: 25105027; PMCID: PMC4106082.	2014	South Africa	Africa	surface	Modimola dam			Tertiary	Disk Diffusion	Kanamycin	Antibiotic	Pseudomonas	Pseudomonas					NCCLS 1999																				30					1	1	1	Text
JC	Mulamattathil SG, Bezuidenhout C, Mbewe M, Ateba CN. Isolation of environmental bacteria from surface and drinking water in mafikeng, South Africa, and characterization using their antibiotic resistance profiles. J Pathog. 2014;2014:371208. doi: 10.1155/2014/371208. Epub 2014 Jul 6. PMID: 25105027; PMCID: PMC4106082.	2014	South Africa	Africa	surface	Modimola dam			Tertiary	Disk Diffusion	Neomycin	Antibiotic	Pseudomonas	Pseudomonas					NCCLS 1999																				30					0	1	0	Text
JC	Mulamattathil SG, Bezuidenhout C, Mbewe M, Ateba CN. Isolation of environmental bacteria from surface and drinking water in mafikeng, South Africa, and characterization using their antibiotic resistance profiles. J Pathog. 2014;2014:371208. doi: 10.1155/2014/371208. Epub 2014 Jul 6. PMID: 25105027; PMCID: PMC4106082.	2014	South Africa	Africa	surface	Modimola dam			Tertiary	Disk Diffusion	Oxytetracycline	Antibiotic	Pseudomonas	Pseudomonas					NCCLS 1999																				30					1	1	1	Text
JC	Mulamattathil SG, Bezuidenhout C, Mbewe M, Ateba CN. Isolation of environmental bacteria from surface and drinking water in mafikeng, South Africa, and characterization using their antibiotic resistance profiles. J Pathog. 2014;2014:371208. doi: 10.1155/2014/371208. Epub 2014 Jul 6. PMID: 25105027; PMCID: PMC4106082.	2014	South Africa	Africa	surface	Modimola dam			Tertiary	Disk Diffusion	Streptomycin	Antibiotic	Pseudomonas	Pseudomonas					NCCLS 1999																				10					0	1	0	Text
JC	Mulamattathil SG, Bezuidenhout C, Mbewe M, Ateba CN. Isolation of environmental bacteria from surface and drinking water in mafikeng, South Africa, and characterization using their antibiotic resistance profiles. J Pathog. 2014;2014:371208. doi: 10.1155/2014/371208. Epub 2014 Jul 6. PMID: 25105027; PMCID: PMC4106082.	2014	South Africa	Africa	surface	Modimola dam			Tertiary	Disk Diffusion	Trimethoprim	Antibiotic	Pseudomonas	Pseudomonas					NCCLS 1999																				25					1	1	1	Text
JC	Mulamattathil SG, Bezuidenhout C, Mbewe M, Ateba CN. Isolation of environmental bacteria from surface and drinking water in mafikeng, South Africa, and characterization using their antibiotic resistance profiles. J Pathog. 2014;2014:371208. doi: 10.1155/2014/371208. Epub 2014 Jul 6. PMID: 25105027; PMCID: PMC4106082.	2014	South Africa	Africa	surface	Modimola dam			presumptive	Phenotypic tests	Aeromonas	Organism	Aeromonas	Aeromonas
JC	Mulamattathil SG, Bezuidenhout C, Mbewe M, Ateba CN. Isolation of environmental bacteria from surface and drinking water in mafikeng, South Africa, and characterization using their antibiotic resistance profiles. J Pathog. 2014;2014:371208. doi: 10.1155/2014/371208. Epub 2014 Jul 6. PMID: 25105027; PMCID: PMC4106082.	2014	South Africa	Africa	surface	Modimola dam			genus	PCR	aerA	Organism	Aeromonas	Aeromonas					34																	peqGOLD bacterial DNA extraction kit					AGCGGCAGAGCCCGTCTATCCA	AGTTGGTGGCGGTGTCGTAGCG
JC	Mulamattathil SG, Bezuidenhout C, Mbewe M, Ateba CN. Isolation of environmental bacteria from surface and drinking water in mafikeng, South Africa, and characterization using their antibiotic resistance profiles. J Pathog. 2014;2014:371208. doi: 10.1155/2014/371208. Epub 2014 Jul 6. PMID: 25105027; PMCID: PMC4106082.	2014	South Africa	Africa	surface	Modimola dam			genus	PCR	hylH	Organism	Aeromonas	Aeromonas					35																	peqGOLD bacterial DNA extraction kit					GGCCCGTGGCCCGAAGATGCAGG Hyl	CAGTCCCACCCACTTC
JC	Mulamattathil SG, Bezuidenhout C, Mbewe M, Ateba CN. Isolation of environmental bacteria from surface and drinking water in mafikeng, South Africa, and characterization using their antibiotic resistance profiles. J Pathog. 2014;2014:371208. doi: 10.1155/2014/371208. Epub 2014 Jul 6. PMID: 25105027; PMCID: PMC4106082.	2014	South Africa	Africa	surface	Modimola dam	Y	Y	Primary	Culture	Aeromonas	Organism	Aeromonas	Aeromonas	membrane filtration	0.45	Aeromonas selective medium			Y	A			24	37	>1	0.06			mL	500		100		triplicate
JC	Mulamattathil SG, Bezuidenhout C, Mbewe M, Ateba CN. Isolation of environmental bacteria from surface and drinking water in mafikeng, South Africa, and characterization using their antibiotic resistance profiles. J Pathog. 2014;2014:371208. doi: 10.1155/2014/371208. Epub 2014 Jul 6. PMID: 25105027; PMCID: PMC4106082.	2014	South Africa	Africa	surface	Modimola dam			species	API 20E	Aeromonas	Organism	Aeromonas hydrophila	Aeromonas
JC	Mulamattathil SG, Bezuidenhout C, Mbewe M, Ateba CN. Isolation of environmental bacteria from surface and drinking water in mafikeng, South Africa, and characterization using their antibiotic resistance profiles. J Pathog. 2014;2014:371208. doi: 10.1155/2014/371208. Epub 2014 Jul 6. PMID: 25105027; PMCID: PMC4106082.	2014	South Africa	Africa	surface	Modimola dam			genus	PCR	ecfX	Organism	Pseudomonas	Pseudomonas					33																peqGOLD bacterial DNA extraction kit					ATGGATGAGCGCTTCCGTG	TCATCCTTGCCTCCCTG
JC	Mulamattathil SG, Bezuidenhout C, Mbewe M, Ateba CN. Isolation of environmental bacteria from surface and drinking water in mafikeng, South Africa, and characterization using their antibiotic resistance profiles. J Pathog. 2014;2014:371208. doi: 10.1155/2014/371208. Epub 2014 Jul 6. PMID: 25105027; PMCID: PMC4106082.	2014	South Africa	Africa	surface	Modimola dam			genus	PCR	gyrB	Organism	Pseudomonas	Pseudomonas					31																peqGOLD bacterial DNA extraction kit					CCTGACCATCCGTCGCCACAAC	CGCAGCAGGATGCCGACGCC
JC	Mulamattathil SG, Bezuidenhout C, Mbewe M, Ateba CN. Isolation of environmental bacteria from surface and drinking water in mafikeng, South Africa, and characterization using their antibiotic resistance profiles. J Pathog. 2014;2014:371208. doi: 10.1155/2014/371208. Epub 2014 Jul 6. PMID: 25105027; PMCID: PMC4106082.	2014	South Africa	Africa	surface	Modimola dam			Tertiary	PCR	toxA	Organism	Pseudomonas	Pseudomonas					32																peqGOLD bacterial DNA extraction kit					GACAACGCCCTCAGCATCACCAGC	CGCTGGCCCATTCGCTCCAGCGCT
JC	Mulamattathil SG, Bezuidenhout C, Mbewe M, Ateba CN. Isolation of environmental bacteria from surface and drinking water in mafikeng, South Africa, and characterization using their antibiotic resistance profiles. J Pathog. 2014;2014:371208. doi: 10.1155/2014/371208. Epub 2014 Jul 6. PMID: 25105027; PMCID: PMC4106082.	2014	South Africa	Africa	surface	Modimola dam	Y	Y	Primary	Culture	Pseudomonas	Organism	Pseudomonas	Pseudomonas	membrane filtration	0.45	Aeromonas selective medium			Y	A			37	24	>1			mL	500		100		triplicate
JC	Mulamattathil SG, Bezuidenhout C, Mbewe M, Ateba CN. Isolation of environmental bacteria from surface and drinking water in mafikeng, South Africa, and characterization using their antibiotic resistance profiles. J Pathog. 2014;2014:371208. doi: 10.1155/2014/371208. Epub 2014 Jul 6. PMID: 25105027; PMCID: PMC4106082.	2014	South Africa	Africa	surface	Modimola dam			presumptive	Biochemical tests	Pseudomonas	Organism	Pseudomonas	Pseudomonas
JC	Mulamattathil SG, Bezuidenhout C, Mbewe M, Ateba CN. Isolation of environmental bacteria from surface and drinking water in mafikeng, South Africa, and characterization using their antibiotic resistance profiles. J Pathog. 2014;2014:371208. doi: 10.1155/2014/371208. Epub 2014 Jul 6. PMID: 25105027; PMCID: PMC4106082.	2014	South Africa	Africa	surface	Modimola dam			species	API 20E	Pseudomonas	Organism	Pseudomonas	Pseudomonas
JC	Moura A, Pereira C, Henriques I, Correia A. Novel gene cassettes and integrons in antibiotic-resistant bacteria isolated from urban wastewaters. Res Microbiol. 2012 Feb;163(2):92-100. doi: 10.1016/j.resmic.2011.10.010. Epub 2011 Nov 16. PMID: 22127350.	2012	Portugal	Europe	Wastewater	5 points throughout WWTP: raw, primary decantation tank, aeration tank, activated sludge recirculation, final effluent			Tertiary	Disk Diffusion	Ampicillin	Antibiotic	Aeromonas	Aeromonas					CLSI 2005																E. coli ATTC 29522					10						95	** Integron-positive isolates**Estimated from Figure 4
JC	Moura A, Pereira C, Henriques I, Correia A. Novel gene cassettes and integrons in antibiotic-resistant bacteria isolated from urban wastewaters. Res Microbiol. 2012 Feb;163(2):92-100. doi: 10.1016/j.resmic.2011.10.010. Epub 2011 Nov 16. PMID: 22127350.	2012	Portugal	Europe	Wastewater	5 points throughout WWTP: raw, primary decantation tank, aeration tank, activated sludge recirculation, final effluent			Tertiary	Disk Diffusion	Aztreonam	Antibiotic	Aeromonas	Aeromonas					CLSI 2005																E. coli ATTC 29522					30						5	** Integron-positive isolates**Estimated from Figure 4
JC	Moura A, Pereira C, Henriques I, Correia A. Novel gene cassettes and integrons in antibiotic-resistant bacteria isolated from urban wastewaters. Res Microbiol. 2012 Feb;163(2):92-100. doi: 10.1016/j.resmic.2011.10.010. Epub 2011 Nov 16. PMID: 22127350.	2012	Portugal	Europe	Wastewater	5 points throughout WWTP: raw, primary decantation tank, aeration tank, activated sludge recirculation, final effluent			Tertiary	Disk Diffusion	Cefalotin	Antibiotic	Aeromonas	Aeromonas					CLSI 2005																E. coli ATTC 29522					30						95	** Integron-positive isolates**Estimated from Figure 4
JC	Moura A, Pereira C, Henriques I, Correia A. Novel gene cassettes and integrons in antibiotic-resistant bacteria isolated from urban wastewaters. Res Microbiol. 2012 Feb;163(2):92-100. doi: 10.1016/j.resmic.2011.10.010. Epub 2011 Nov 16. PMID: 22127350.	2012	Portugal	Europe	Wastewater	5 points throughout WWTP: raw, primary decantation tank, aeration tank, activated sludge recirculation, final effluent			Tertiary	Disk Diffusion	Ceftazidime	Antibiotic	Aeromonas	Aeromonas					CLSI 2005																E. coli ATTC 29522					30						22	** Integron-positive isolates**Estimated from Figure 4
JC	Moura A, Pereira C, Henriques I, Correia A. Novel gene cassettes and integrons in antibiotic-resistant bacteria isolated from urban wastewaters. Res Microbiol. 2012 Feb;163(2):92-100. doi: 10.1016/j.resmic.2011.10.010. Epub 2011 Nov 16. PMID: 22127350.	2012	Portugal	Europe	Wastewater	5 points throughout WWTP: raw, primary decantation tank, aeration tank, activated sludge recirculation, final effluent			Tertiary	Disk Diffusion	Chloramphenicol	Antibiotic	Aeromonas	Aeromonas					CLSI 2005																E. coli ATTC 29522					30						5	** Integron-positive isolates**Estimated from Figure 4
JC	Moura A, Pereira C, Henriques I, Correia A. Novel gene cassettes and integrons in antibiotic-resistant bacteria isolated from urban wastewaters. Res Microbiol. 2012 Feb;163(2):92-100. doi: 10.1016/j.resmic.2011.10.010. Epub 2011 Nov 16. PMID: 22127350.	2012	Portugal	Europe	Wastewater	5 points throughout WWTP: raw, primary decantation tank, aeration tank, activated sludge recirculation, final effluent			Tertiary	Disk Diffusion	Ciprofloxacin	Antibiotic	Aeromonas	Aeromonas					CLSI 2005																E. coli ATTC 29522					5						10	** Integron-positive isolates**Estimated from Figure 4
JC	Moura A, Pereira C, Henriques I, Correia A. Novel gene cassettes and integrons in antibiotic-resistant bacteria isolated from urban wastewaters. Res Microbiol. 2012 Feb;163(2):92-100. doi: 10.1016/j.resmic.2011.10.010. Epub 2011 Nov 16. PMID: 22127350.	2012	Portugal	Europe	Wastewater	5 points throughout WWTP: raw, primary decantation tank, aeration tank, activated sludge recirculation, final effluent			Tertiary	Disk Diffusion	Erythromycin	Antibiotic	Aeromonas	Aeromonas					CLSI 2005																E. coli ATTC 29522					15						41	** Integron-positive isolates**Estimated from Figure 4
JC	Moura A, Pereira C, Henriques I, Correia A. Novel gene cassettes and integrons in antibiotic-resistant bacteria isolated from urban wastewaters. Res Microbiol. 2012 Feb;163(2):92-100. doi: 10.1016/j.resmic.2011.10.010. Epub 2011 Nov 16. PMID: 22127350.	2012	Portugal	Europe	Wastewater	5 points throughout WWTP: raw, primary decantation tank, aeration tank, activated sludge recirculation, final effluent			Tertiary	Disk Diffusion	Gentamicin	Antibiotic	Aeromonas	Aeromonas					CLSI 2005																E. coli ATTC 29522					10						10	** Integron-positive isolates**Estimated from Figure 4
JC	Moura A, Pereira C, Henriques I, Correia A. Novel gene cassettes and integrons in antibiotic-resistant bacteria isolated from urban wastewaters. Res Microbiol. 2012 Feb;163(2):92-100. doi: 10.1016/j.resmic.2011.10.010. Epub 2011 Nov 16. PMID: 22127350.	2012	Portugal	Europe	Wastewater	5 points throughout WWTP: raw, primary decantation tank, aeration tank, activated sludge recirculation, final effluent			Tertiary	Disk Diffusion	Imipenem	Antibiotic	Aeromonas	Aeromonas					CLSI 2005																E. coli ATTC 29522					10						0	** Integron-positive isolates**Estimated from Figure 4
JC	Moura A, Pereira C, Henriques I, Correia A. Novel gene cassettes and integrons in antibiotic-resistant bacteria isolated from urban wastewaters. Res Microbiol. 2012 Feb;163(2):92-100. doi: 10.1016/j.resmic.2011.10.010. Epub 2011 Nov 16. PMID: 22127350.	2012	Portugal	Europe	Wastewater	5 points throughout WWTP: raw, primary decantation tank, aeration tank, activated sludge recirculation, final effluent			Tertiary	Disk Diffusion	Kanamycin	Antibiotic	Aeromonas	Aeromonas					CLSI 2005																E. coli ATTC 29522					30						42	** Integron-positive isolates**Estimated from Figure 4
JC	Moura A, Pereira C, Henriques I, Correia A. Novel gene cassettes and integrons in antibiotic-resistant bacteria isolated from urban wastewaters. Res Microbiol. 2012 Feb;163(2):92-100. doi: 10.1016/j.resmic.2011.10.010. Epub 2011 Nov 16. PMID: 22127350.	2012	Portugal	Europe	Wastewater	5 points throughout WWTP: raw, primary decantation tank, aeration tank, activated sludge recirculation, final effluent			Tertiary	Disk Diffusion	Nalidixic acid	Antibiotic	Aeromonas	Aeromonas					CLSI 2005																E. coli ATTC 29522					30						100	** Integron-positive isolates**Estimated from Figure 4
JC	Moura A, Pereira C, Henriques I, Correia A. Novel gene cassettes and integrons in antibiotic-resistant bacteria isolated from urban wastewaters. Res Microbiol. 2012 Feb;163(2):92-100. doi: 10.1016/j.resmic.2011.10.010. Epub 2011 Nov 16. PMID: 22127350.	2012	Portugal	Europe	Wastewater	5 points throughout WWTP: raw, primary decantation tank, aeration tank, activated sludge recirculation, final effluent			Tertiary	Disk Diffusion	Streptomycin	Antibiotic	Aeromonas	Aeromonas					CLSI 2005																E. coli ATTC 29522					10						73	** Integron-positive isolates**Estimated from Figure 4
JC	Moura A, Pereira C, Henriques I, Correia A. Novel gene cassettes and integrons in antibiotic-resistant bacteria isolated from urban wastewaters. Res Microbiol. 2012 Feb;163(2):92-100. doi: 10.1016/j.resmic.2011.10.010. Epub 2011 Nov 16. PMID: 22127350.	2012	Portugal	Europe	Wastewater	5 points throughout WWTP: raw, primary decantation tank, aeration tank, activated sludge recirculation, final effluent			Tertiary	Disk Diffusion	Tetracycline	Antibiotic	Aeromonas	Aeromonas					CLSI 2005																E. coli ATTC 29522					30						18	** Integron-positive isolates**Estimated from Figure 4
JC	Moura A, Pereira C, Henriques I, Correia A. Novel gene cassettes and integrons in antibiotic-resistant bacteria isolated from urban wastewaters. Res Microbiol. 2012 Feb;163(2):92-100. doi: 10.1016/j.resmic.2011.10.010. Epub 2011 Nov 16. PMID: 22127350.	2012	Portugal	Europe	Wastewater	5 points throughout WWTP: raw, primary decantation tank, aeration tank, activated sludge recirculation, final effluent			Tertiary	Disk Diffusion	Trimethoprim/sulfamethoxazole	Antibiotic	Aeromonas	Aeromonas					CLSI 2005																E. coli ATTC 29522					25						18	** Integron-positive isolates**Estimated from Figure 4
JC	Moura A, Pereira C, Henriques I, Correia A. Novel gene cassettes and integrons in antibiotic-resistant bacteria isolated from urban wastewaters. Res Microbiol. 2012 Feb;163(2):92-100. doi: 10.1016/j.resmic.2011.10.010. Epub 2011 Nov 16. PMID: 22127350.	2012	Portugal	Europe	Wastewater	5 points throughout WWTP: raw, primary decantation tank, aeration tank, activated sludge recirculation, final effluent			Tertiary	dot blot hybridization	intI1	MGE	Aeromonas	Aeromonas					Kraft, C.A., Timbury, M.C., Platt, D.J., 1986. Distribution and genetic location of Tn7 in trimethoprim-resistant Escherichia coli. J. Med. Microbiol. 22, 125e131.																						CCT CCC GCA CGA TGA TC	TCC ACG CAT CGT CAG GC
JC	Moura A, Pereira C, Henriques I, Correia A. Novel gene cassettes and integrons in antibiotic-resistant bacteria isolated from urban wastewaters. Res Microbiol. 2012 Feb;163(2):92-100. doi: 10.1016/j.resmic.2011.10.010. Epub 2011 Nov 16. PMID: 22127350.	2012	Portugal	Europe	Wastewater	5 points throughout WWTP: raw, primary decantation tank, aeration tank, activated sludge recirculation, final effluent			Tertiary	dot blot hybridization	intI2	MGE	Aeromonas	Aeromonas					Goldstein, C., Lee, M.D., Sanchez, S., Hudson, C., Phillips, B., Register, B., Grady, M., Liebert, C., Summers, A.O., White, D.G., Maurer, J.J., 2001. Incidence of class 1 and 2 integrases in clinical and commensal bacteria from livestock, companion animals, and exotics. Antimicrob. Agents Chemother. 45, 723e726.																						TTA TTG CTG GGA TTA GGC	ACG GCT ACC CTC TGT TAT C
JC	Moura A, Pereira C, Henriques I, Correia A. Novel gene cassettes and integrons in antibiotic-resistant bacteria isolated from urban wastewaters. Res Microbiol. 2012 Feb;163(2):92-100. doi: 10.1016/j.resmic.2011.10.010. Epub 2011 Nov 16. PMID: 22127350.	2012	Portugal	Europe	Wastewater	5 points throughout WWTP: raw, primary decantation tank, aeration tank, activated sludge recirculation, final effluent			Tertiary	dot blot hybridization	intI3	MGE	Aeromonas	Aeromonas					Goldstein, C., Lee, M.D., Sanchez, S., Hudson, C., Phillips, B., Register, B., Grady, M., Liebert, C., Summers, A.O., White, D.G., Maurer, J.J., 2001. Incidence of class 1 and 2 integrases in clinical and commensal bacteria from livestock, companion animals, and exotics. Antimicrob. Agents Chemother. 45, 723e726.																						AGT GGG TGG CGA ATG AGT G	TGT TCT TGT ATC GGC AGG TG
JC	Moura A, Pereira C, Henriques I, Correia A. Novel gene cassettes and integrons in antibiotic-resistant bacteria isolated from urban wastewaters. Res Microbiol. 2012 Feb;163(2):92-100. doi: 10.1016/j.resmic.2011.10.010. Epub 2011 Nov 16. PMID: 22127350.	2012	Portugal	Europe	Wastewater	5 points throughout WWTP: raw, primary decantation tank, aeration tank, activated sludge recirculation, final effluent			genus	Sequencing	16S rRNA	Organism	Aeromonas	Aeromonas					Lane, D.J., 1991. 16S/23S rRNA sequencing. In: Nucleic Acid Techniques in Bacterial Systematic. John Wiley and Sons, New York, USA.
JC	Moura A, Pereira C, Henriques I, Correia A. Novel gene cassettes and integrons in antibiotic-resistant bacteria isolated from urban wastewaters. Res Microbiol. 2012 Feb;163(2):92-100. doi: 10.1016/j.resmic.2011.10.010. Epub 2011 Nov 16. PMID: 22127350.	2012	Portugal	Europe	Wastewater	5 points throughout WWTP: raw, primary decantation tank, aeration tank, activated sludge recirculation, final effluent			species	Sequencing	gyrB	Organism	Aeromonas	Aeromonas					Yanez, M.A., Catalan, V., Apraiz, D., Figueras, M.J., Martinez-Murcia, A.J., 2003. Phylogenetic analysis of members of the genus Aeromonas based on gyrB gene sequences. Int. J. Syst. Evol. Microbiol. 53, 875e883.																						TCC GGC GGT CTG CAC GGC GT	TTG TCC GGG TTG TAC TCG TC
JC	Moura A, Pereira C, Henriques I, Correia A. Novel gene cassettes and integrons in antibiotic-resistant bacteria isolated from urban wastewaters. Res Microbiol. 2012 Feb;163(2):92-100. doi: 10.1016/j.resmic.2011.10.010. Epub 2011 Nov 16. PMID: 22127350.	2012	Portugal	Europe	Wastewater	5 points throughout WWTP: raw, primary decantation tank, aeration tank, activated sludge recirculation, final effluent	Y	Y	Primary	Culture	Aeromonas	Organism	Aeromonas	Aeromonas	membrane filtration	0.45	Glutamate starch phenol red			Y	A			24	30 or 37				2007	mL	500
IK	Moura A, Henriques I, Ribeiro R, Correia A. Prevalence and characterization of integrons from bacteria isolated from a slaughterhouse wastewater treatment plant. Journal of Antimicrobial Chemotherapy. 2007 Dec 1;60(6):1243-50.	2007	Portugal	Europe	Wastewater	Slaughterhouse- integrase positive isoaltes			tertiary	disc diffusion	ampicillin	Antibiotic	aeromonas	Aeromonas					National Committee for Clinical Laboratory Standards, Performance Standards for Antimicrobial Susceptibility Testing: Approved Standard M100-S12, 2002 , PA, USA, NCCLS, villanova																					10 ug							didn't extract results as these are for integrase positive
IK	Moura A, Henriques I, Ribeiro R, Correia A. Prevalence and characterization of integrons from bacteria isolated from a slaughterhouse wastewater treatment plant. Journal of Antimicrobial Chemotherapy. 2007 Dec 1;60(6):1243-50.	2007	Portugal	Europe	Wastewater	Slaughterhouse- integrase positive isoaltes			tertiary	disc diffusion	aztreonam	Antibiotic	aeromonas	Aeromonas					National Committee for Clinical Laboratory Standards, Performance Standards for Antimicrobial Susceptibility Testing: Approved Standard M100-S12, 2002 , PA, USA, NCCLS, villanova																					30 ug
IK	Moura A, Henriques I, Ribeiro R, Correia A. Prevalence and characterization of integrons from bacteria isolated from a slaughterhouse wastewater treatment plant. Journal of Antimicrobial Chemotherapy. 2007 Dec 1;60(6):1243-50.	2007	Portugal	Europe	Wastewater	Slaughterhouse- integrase positive isoaltes			tertiary	disc diffusion	cefalotin	Antibiotic	aeromonas	Aeromonas					National Committee for Clinical Laboratory Standards, Performance Standards for Antimicrobial Susceptibility Testing: Approved Standard M100-S12, 2002 , PA, USA, NCCLS, villanova																					30 µg
IK	Moura A, Henriques I, Ribeiro R, Correia A. Prevalence and characterization of integrons from bacteria isolated from a slaughterhouse wastewater treatment plant. Journal of Antimicrobial Chemotherapy. 2007 Dec 1;60(6):1243-50.	2007	Portugal	Europe	Wastewater	Slaughterhouse- integrase positive isoaltes			tertiary	disc diffusion	ceftazidime	Antibiotic	aeromonas	Aeromonas					National Committee for Clinical Laboratory Standards, Performance Standards for Antimicrobial Susceptibility Testing: Approved Standard M100-S12, 2002 , PA, USA, NCCLS, villanova																					30 ug
IK	Moura A, Henriques I, Ribeiro R, Correia A. Prevalence and characterization of integrons from bacteria isolated from a slaughterhouse wastewater treatment plant. Journal of Antimicrobial Chemotherapy. 2007 Dec 1;60(6):1243-50.	2007	Portugal	Europe	Wastewater	Slaughterhouse- integrase positive isoaltes			tertiary	disc diffusion	chloramphenicol	Antibiotic	aeromonas	Aeromonas					National Committee for Clinical Laboratory Standards, Performance Standards for Antimicrobial Susceptibility Testing: Approved Standard M100-S12, 2002 , PA, USA, NCCLS, villanova																					30 µg
IK	Moura A, Henriques I, Ribeiro R, Correia A. Prevalence and characterization of integrons from bacteria isolated from a slaughterhouse wastewater treatment plant. Journal of Antimicrobial Chemotherapy. 2007 Dec 1;60(6):1243-50.	2007	Portugal	Europe	Wastewater	Slaughterhouse- integrase positive isoaltes			tertiary	disc diffusion	ciprofloxacin	Antibiotic	aeromonas	Aeromonas					National Committee for Clinical Laboratory Standards, Performance Standards for Antimicrobial Susceptibility Testing: Approved Standard M100-S12, 2002 , PA, USA, NCCLS, villanova																					5 µg
IK	Moura A, Henriques I, Ribeiro R, Correia A. Prevalence and characterization of integrons from bacteria isolated from a slaughterhouse wastewater treatment plant. Journal of Antimicrobial Chemotherapy. 2007 Dec 1;60(6):1243-50.	2007	Portugal	Europe	Wastewater	Slaughterhouse- integrase positive isoaltes			tertiary	disc diffusion	erythromycin	Antibiotic	aeromonas	Aeromonas					National Committee for Clinical Laboratory Standards, Performance Standards for Antimicrobial Susceptibility Testing: Approved Standard M100-S12, 2002 , PA, USA, NCCLS, villanova																					15 µg
IK	Moura A, Henriques I, Ribeiro R, Correia A. Prevalence and characterization of integrons from bacteria isolated from a slaughterhouse wastewater treatment plant. Journal of Antimicrobial Chemotherapy. 2007 Dec 1;60(6):1243-50.	2007	Portugal	Europe	Wastewater	Slaughterhouse- integrase positive isoaltes			tertiary	disc diffusion	gentamicin	Antibiotic	aeromonas	Aeromonas					National Committee for Clinical Laboratory Standards, Performance Standards for Antimicrobial Susceptibility Testing: Approved Standard M100-S12, 2002 , PA, USA, NCCLS, villanova																					10 µg
IK	Moura A, Henriques I, Ribeiro R, Correia A. Prevalence and characterization of integrons from bacteria isolated from a slaughterhouse wastewater treatment plant. Journal of Antimicrobial Chemotherapy. 2007 Dec 1;60(6):1243-50.	2007	Portugal	Europe	Wastewater	Slaughterhouse- integrase positive isoaltes			tertiary	disc diffusion	imipenem	Antibiotic	aeromonas	Aeromonas					National Committee for Clinical Laboratory Standards, Performance Standards for Antimicrobial Susceptibility Testing: Approved Standard M100-S12, 2002 , PA, USA, NCCLS, villanova																					10 µg
IK	Moura A, Henriques I, Ribeiro R, Correia A. Prevalence and characterization of integrons from bacteria isolated from a slaughterhouse wastewater treatment plant. Journal of Antimicrobial Chemotherapy. 2007 Dec 1;60(6):1243-50.	2007	Portugal	Europe	Wastewater	Slaughterhouse- integrase positive isoaltes			tertiary	disc diffusion	nalidixic acid	Antibiotic	aeromonas	Aeromonas					National Committee for Clinical Laboratory Standards, Performance Standards for Antimicrobial Susceptibility Testing: Approved Standard M100-S12, 2002 , PA, USA, NCCLS, villanova																					30 µg
IK	Moura A, Henriques I, Ribeiro R, Correia A. Prevalence and characterization of integrons from bacteria isolated from a slaughterhouse wastewater treatment plant. Journal of Antimicrobial Chemotherapy. 2007 Dec 1;60(6):1243-50.	2007	Portugal	Europe	Wastewater	Slaughterhouse- integrase positive isoaltes			tertiary	disc diffusion	streptomycin	Antibiotic	aeromonas	Aeromonas					National Committee for Clinical Laboratory Standards, Performance Standards for Antimicrobial Susceptibility Testing: Approved Standard M100-S12, 2002 , PA, USA, NCCLS, villanova																					10 µg
IK	Moura A, Henriques I, Ribeiro R, Correia A. Prevalence and characterization of integrons from bacteria isolated from a slaughterhouse wastewater treatment plant. Journal of Antimicrobial Chemotherapy. 2007 Dec 1;60(6):1243-50.	2007	Portugal	Europe	Wastewater	Slaughterhouse- integrase positive isoaltes			tertiary	disc diffusion	tetracycline	Antibiotic	aeromonas	Aeromonas					National Committee for Clinical Laboratory Standards, Performance Standards for Antimicrobial Susceptibility Testing: Approved Standard M100-S12, 2002 , PA, USA, NCCLS, villanova																					30 µg
IK	Moura A, Henriques I, Ribeiro R, Correia A. Prevalence and characterization of integrons from bacteria isolated from a slaughterhouse wastewater treatment plant. Journal of Antimicrobial Chemotherapy. 2007 Dec 1;60(6):1243-50.	2007	Portugal	Europe	Wastewater	Slaughterhouse- integrase positive isoaltes			tertiary	disc diffusion	trimethoprim/sulfamethoxazole	Antibiotic	aeromonas	Aeromonas					National Committee for Clinical Laboratory Standards, Performance Standards for Antimicrobial Susceptibility Testing: Approved Standard M100-S12, 2002 , PA, USA, NCCLS, villanova																					25 µg
IK	Moura A, Henriques I, Ribeiro R, Correia A. Prevalence and characterization of integrons from bacteria isolated from a slaughterhouse wastewater treatment plant. Journal of Antimicrobial Chemotherapy. 2007 Dec 1;60(6):1243-50.	2007	Portugal	Europe	Wastewater	Slaughterhouse- integrase positive isoaltes			secondary	REP-PCR	integrons	MGE	aeromonas	Aeromonas					7																						CCT CCC GCA CGA TGA TC	TCC ACG CAT CGT CAG GC
IK	Moura A, Henriques I, Ribeiro R, Correia A. Prevalence and characterization of integrons from bacteria isolated from a slaughterhouse wastewater treatment plant. Journal of Antimicrobial Chemotherapy. 2007 Dec 1;60(6):1243-50.	2007	Portugal	Europe	Wastewater	Slaughterhouse- integrase positive isoaltes			secondary	PCR	intI1	MGE	aeromonas	Aeromonas					Kraft CA, Timbury MC, Platt DJ. Distribution and genetic location of Tn7 in trimethoprim-resistant Escherichia coli. Journal of medical microbiology. 1986 Sep 1;22(2):125-31.																						CCT CCC GCA CGA TGA TC	TCC ACG CAT CGT CAG GC
IK	Moura A, Henriques I, Ribeiro R, Correia A. Prevalence and characterization of integrons from bacteria isolated from a slaughterhouse wastewater treatment plant. Journal of Antimicrobial Chemotherapy. 2007 Dec 1;60(6):1243-50.	2007	Portugal	Europe	Wastewater	Slaughterhouse- integrase positive isoaltes			secondary	PCR	intI2	MGE	aeromonas	Aeromonas					Goldstein C, Lee MD, Sanchez S, Hudson C, Phillips B, Register B, Grady M, Liebert C, Summers AO, White DG, Maurer JJ. Incidence of class 1 and 2 integrases in clinical and commensal bacteria from livestock, companion animals, and exotics. Antimicrobial agents and chemotherapy. 2001 Mar 1;45(3):723-6.																						TTA TTG CTG GGA TTA GGC	ACG GCT ACC CTC TGT TAT C
IK	Moura A, Henriques I, Ribeiro R, Correia A. Prevalence and characterization of integrons from bacteria isolated from a slaughterhouse wastewater treatment plant. Journal of Antimicrobial Chemotherapy. 2007 Dec 1;60(6):1243-50.	2007	Portugal	Europe	Wastewater	Slaughterhouse- integrase positive isoaltes			secondary	PCR	intI3	MGE	aeromonas	Aeromonas					Goldstein C, Lee MD, Sanchez S, Hudson C, Phillips B, Register B, Grady M, Liebert C, Summers AO, White DG, Maurer JJ. Incidence of class 1 and 2 integrases in clinical and commensal bacteria from livestock, companion animals, and exotics. Antimicrobial agents and chemotherapy. 2001 Mar 1;45(3):723-6.																						AGT GGG TGG CGA ATG AGT G	TGT TCT TGT ATC GGC AGG TG
IK	Moura A, Henriques I, Ribeiro R, Correia A. Prevalence and characterization of integrons from bacteria isolated from a slaughterhouse wastewater treatment plant. Journal of Antimicrobial Chemotherapy. 2007 Dec 1;60(6):1243-50.	2007	Portugal	Europe	Wastewater	Slaughterhouse- integrase positive isoaltes			genus	sequencing	16S	organism	aeromonas	Aeromonas					21																						CCT CCC GCA CGA TGA TC	TCC ACG CAT CGT CAG GC
IK	Moura A, Henriques I, Ribeiro R, Correia A. Prevalence and characterization of integrons from bacteria isolated from a slaughterhouse wastewater treatment plant. Journal of Antimicrobial Chemotherapy. 2007 Dec 1;60(6):1243-50.	2007	Portugal	Europe	Wastewater	Slaughterhouse	Y	N	primary	culture	Aeromonas	Organism	aeromonas	Aeromonas	membrane filtration	0.45	glutamate starch phenol red			Y	A			24	30, 37				2005	mL			10		Duplicates	Genomic DNA Purification Ki
	Maravić, A., Skočibušić, M., Fredotović, Ž., Šamanić, I., Cvjetan, S., Knezović, M., & Puizina, J. (2016). Urban riverine environment is a source of multidrug-resistant and ESBL-producing clinically important Acinetobacter spp. Environmental Science and Pollution Research, 23(4), 3525–3535. https://doi.org/10.1007/s11356-015-5586-0	2016			surface water	river				disk diffusion	imipenem	antibiotic		Acinetobacter					CLSI 2012																					10
	Maravić, A., Skočibušić, M., Fredotović, Ž., Šamanić, I., Cvjetan, S., Knezović, M., & Puizina, J. (2016). Urban riverine environment is a source of multidrug-resistant and ESBL-producing clinically important Acinetobacter spp. Environmental Science and Pollution Research, 23(4), 3525–3535. https://doi.org/10.1007/s11356-015-5586-0	2016			surface water	river				disk diffusion	meropenem	antibiotic		Acinetobacter					CLSI 2012																					10
	Maravić, A., Skočibušić, M., Fredotović, Ž., Šamanić, I., Cvjetan, S., Knezović, M., & Puizina, J. (2016). Urban riverine environment is a source of multidrug-resistant and ESBL-producing clinically important Acinetobacter spp. Environmental Science and Pollution Research, 23(4), 3525–3535. https://doi.org/10.1007/s11356-015-5586-0	2016			surface water	river				disk diffusion	piperacillin	antibiotic		Acinetobacter					CLSI 2012																					100
	Maravić, A., Skočibušić, M., Fredotović, Ž., Šamanić, I., Cvjetan, S., Knezović, M., & Puizina, J. (2016). Urban riverine environment is a source of multidrug-resistant and ESBL-producing clinically important Acinetobacter spp. Environmental Science and Pollution Research, 23(4), 3525–3535. https://doi.org/10.1007/s11356-015-5586-0	2016			surface water	river				disk diffusion	piperacillin/tazobactam	antibiotic		Acinetobacter					CLSI 2012																					100/10
	Maravić, A., Skočibušić, M., Fredotović, Ž., Šamanić, I., Cvjetan, S., Knezović, M., & Puizina, J. (2016). Urban riverine environment is a source of multidrug-resistant and ESBL-producing clinically important Acinetobacter spp. Environmental Science and Pollution Research, 23(4), 3525–3535. https://doi.org/10.1007/s11356-015-5586-0	2016			surface water	river				disk diffusion	ampicillin/sulbactam	antibiotic		Acinetobacter					CLSI 2012																					10/10
	Maravić, A., Skočibušić, M., Fredotović, Ž., Šamanić, I., Cvjetan, S., Knezović, M., & Puizina, J. (2016). Urban riverine environment is a source of multidrug-resistant and ESBL-producing clinically important Acinetobacter spp. Environmental Science and Pollution Research, 23(4), 3525–3535. https://doi.org/10.1007/s11356-015-5586-0	2016			surface water	river				disk diffusion	ceftazidime	antibiotic		Acinetobacter					CLSI 2012																					30
	Maravić, A., Skočibušić, M., Fredotović, Ž., Šamanić, I., Cvjetan, S., Knezović, M., & Puizina, J. (2016). Urban riverine environment is a source of multidrug-resistant and ESBL-producing clinically important Acinetobacter spp. Environmental Science and Pollution Research, 23(4), 3525–3535. https://doi.org/10.1007/s11356-015-5586-0	2016			surface water	river				disk diffusion	cefotaxime	antibiotic		Acinetobacter					CLSI 2012																					30
	Maravić, A., Skočibušić, M., Fredotović, Ž., Šamanić, I., Cvjetan, S., Knezović, M., & Puizina, J. (2016). Urban riverine environment is a source of multidrug-resistant and ESBL-producing clinically important Acinetobacter spp. Environmental Science and Pollution Research, 23(4), 3525–3535. https://doi.org/10.1007/s11356-015-5586-0	2016			surface water	river				disk diffusion	cefepime	antibiotic		Acinetobacter					CLSI 2012																					30
	Maravić, A., Skočibušić, M., Fredotović, Ž., Šamanić, I., Cvjetan, S., Knezović, M., & Puizina, J. (2016). Urban riverine environment is a source of multidrug-resistant and ESBL-producing clinically important Acinetobacter spp. Environmental Science and Pollution Research, 23(4), 3525–3535. https://doi.org/10.1007/s11356-015-5586-0	2016			surface water	river				disk diffusion	ciprofloxacin	antibiotic		Acinetobacter					CLSI 2012																					5
	Maravić, A., Skočibušić, M., Fredotović, Ž., Šamanić, I., Cvjetan, S., Knezović, M., & Puizina, J. (2016). Urban riverine environment is a source of multidrug-resistant and ESBL-producing clinically important Acinetobacter spp. Environmental Science and Pollution Research, 23(4), 3525–3535. https://doi.org/10.1007/s11356-015-5586-0	2016			surface water	river				disk diffusion	tetracycline	antibiotic		Acinetobacter					CLSI 2012																					30
	Maravić, A., Skočibušić, M., Fredotović, Ž., Šamanić, I., Cvjetan, S., Knezović, M., & Puizina, J. (2016). Urban riverine environment is a source of multidrug-resistant and ESBL-producing clinically important Acinetobacter spp. Environmental Science and Pollution Research, 23(4), 3525–3535. https://doi.org/10.1007/s11356-015-5586-0	2016			surface water	river				disk diffusion	amikacin	antibiotic		Acinetobacter					CLSI 2012																					30
	Maravić, A., Skočibušić, M., Fredotović, Ž., Šamanić, I., Cvjetan, S., Knezović, M., & Puizina, J. (2016). Urban riverine environment is a source of multidrug-resistant and ESBL-producing clinically important Acinetobacter spp. Environmental Science and Pollution Research, 23(4), 3525–3535. https://doi.org/10.1007/s11356-015-5586-0	2016			surface water	river				disk diffusion	gentamicin	antibiotic		Acinetobacter					CLSI 2012																					10
	Maravić, A., Skočibušić, M., Fredotović, Ž., Šamanić, I., Cvjetan, S., Knezović, M., & Puizina, J. (2016). Urban riverine environment is a source of multidrug-resistant and ESBL-producing clinically important Acinetobacter spp. Environmental Science and Pollution Research, 23(4), 3525–3535. https://doi.org/10.1007/s11356-015-5586-0	2016			surface water	river				disk diffusion	trimethoprim/sulfamethoxazole	antibiotic		Acinetobacter					CLSI 2012																					1.25/23.75
	Maravić, A., Skočibušić, M., Fredotović, Ž., Šamanić, I., Cvjetan, S., Knezović, M., & Puizina, J. (2016). Urban riverine environment is a source of multidrug-resistant and ESBL-producing clinically important Acinetobacter spp. Environmental Science and Pollution Research, 23(4), 3525–3535. https://doi.org/10.1007/s11356-015-5586-0	2016			surface water	river				multiplex PCR	OXA-23-like	ARG		Acinetobacter
	Maravić, A., Skočibušić, M., Fredotović, Ž., Šamanić, I., Cvjetan, S., Knezović, M., & Puizina, J. (2016). Urban riverine environment is a source of multidrug-resistant and ESBL-producing clinically important Acinetobacter spp. Environmental Science and Pollution Research, 23(4), 3525–3535. https://doi.org/10.1007/s11356-015-5586-0	2016			surface water	river				multiplex PCR	OXA-24-like	ARG		Acinetobacter
	Maravić, A., Skočibušić, M., Fredotović, Ž., Šamanić, I., Cvjetan, S., Knezović, M., & Puizina, J. (2016). Urban riverine environment is a source of multidrug-resistant and ESBL-producing clinically important Acinetobacter spp. Environmental Science and Pollution Research, 23(4), 3525–3535. https://doi.org/10.1007/s11356-015-5586-0	2016			surface water	river				multiplex PCR	OXA-51-like	ARG		Acinetobacter
	Maravić, A., Skočibušić, M., Fredotović, Ž., Šamanić, I., Cvjetan, S., Knezović, M., & Puizina, J. (2016). Urban riverine environment is a source of multidrug-resistant and ESBL-producing clinically important Acinetobacter spp. Environmental Science and Pollution Research, 23(4), 3525–3535. https://doi.org/10.1007/s11356-015-5586-0	2016			surface water	river				multiplex PCR	OXA-58-like	ARG		Acinetobacter
	Maravić, A., Skočibušić, M., Fredotović, Ž., Šamanić, I., Cvjetan, S., Knezović, M., & Puizina, J. (2016). Urban riverine environment is a source of multidrug-resistant and ESBL-producing clinically important Acinetobacter spp. Environmental Science and Pollution Research, 23(4), 3525–3535. https://doi.org/10.1007/s11356-015-5586-0	2016			surface water	river				multiplex PCR	IMP	ARG		Acinetobacter
	Maravić, A., Skočibušić, M., Fredotović, Ž., Šamanić, I., Cvjetan, S., Knezović, M., & Puizina, J. (2016). Urban riverine environment is a source of multidrug-resistant and ESBL-producing clinically important Acinetobacter spp. Environmental Science and Pollution Research, 23(4), 3525–3535. https://doi.org/10.1007/s11356-015-5586-0	2016			surface water	river				multiplex PCR	VIM	ARG		Acinetobacter
	Maravić, A., Skočibušić, M., Fredotović, Ž., Šamanić, I., Cvjetan, S., Knezović, M., & Puizina, J. (2016). Urban riverine environment is a source of multidrug-resistant and ESBL-producing clinically important Acinetobacter spp. Environmental Science and Pollution Research, 23(4), 3525–3535. https://doi.org/10.1007/s11356-015-5586-0	2016			surface water	river				multiplex PCR	GIM	ARG		Acinetobacter
	Maravić, A., Skočibušić, M., Fredotović, Ž., Šamanić, I., Cvjetan, S., Knezović, M., & Puizina, J. (2016). Urban riverine environment is a source of multidrug-resistant and ESBL-producing clinically important Acinetobacter spp. Environmental Science and Pollution Research, 23(4), 3525–3535. https://doi.org/10.1007/s11356-015-5586-0	2016			surface water	river				multiplex PCR	SIM	ARG		Acinetobacter
	Maravić, A., Skočibušić, M., Fredotović, Ž., Šamanić, I., Cvjetan, S., Knezović, M., & Puizina, J. (2016). Urban riverine environment is a source of multidrug-resistant and ESBL-producing clinically important Acinetobacter spp. Environmental Science and Pollution Research, 23(4), 3525–3535. https://doi.org/10.1007/s11356-015-5586-0	2016			surface water	river				multiplex PCR	SPM	ARG		Acinetobacter
	Maravić, A., Skočibušić, M., Fredotović, Ž., Šamanić, I., Cvjetan, S., Knezović, M., & Puizina, J. (2016). Urban riverine environment is a source of multidrug-resistant and ESBL-producing clinically important Acinetobacter spp. Environmental Science and Pollution Research, 23(4), 3525–3535. https://doi.org/10.1007/s11356-015-5586-0	2016			surface water	river				multiplex PCR	NDM	ARG		Acinetobacter
	Maravić, A., Skočibušić, M., Fredotović, Ž., Šamanić, I., Cvjetan, S., Knezović, M., & Puizina, J. (2016). Urban riverine environment is a source of multidrug-resistant and ESBL-producing clinically important Acinetobacter spp. Environmental Science and Pollution Research, 23(4), 3525–3535. https://doi.org/10.1007/s11356-015-5586-0	2016			surface water	river				multiplex PCR	KPC	ARG		Acinetobacter
	Maravić, A., Skočibušić, M., Fredotović, Ž., Šamanić, I., Cvjetan, S., Knezović, M., & Puizina, J. (2016). Urban riverine environment is a source of multidrug-resistant and ESBL-producing clinically important Acinetobacter spp. Environmental Science and Pollution Research, 23(4), 3525–3535. https://doi.org/10.1007/s11356-015-5586-0	2016			surface water	river				multiplex PCR	TEM	ARG		Acinetobacter
	Maravić, A., Skočibušić, M., Fredotović, Ž., Šamanić, I., Cvjetan, S., Knezović, M., & Puizina, J. (2016). Urban riverine environment is a source of multidrug-resistant and ESBL-producing clinically important Acinetobacter spp. Environmental Science and Pollution Research, 23(4), 3525–3535. https://doi.org/10.1007/s11356-015-5586-0	2016			surface water	river				multiplex PCR	SHV	ARG		Acinetobacter
	Maravić, A., Skočibušić, M., Fredotović, Ž., Šamanić, I., Cvjetan, S., Knezović, M., & Puizina, J. (2016). Urban riverine environment is a source of multidrug-resistant and ESBL-producing clinically important Acinetobacter spp. Environmental Science and Pollution Research, 23(4), 3525–3535. https://doi.org/10.1007/s11356-015-5586-0	2016			surface water	river				multiplex PCR	CTX-M	ARG		Acinetobacter
	Maravić, A., Skočibušić, M., Fredotović, Ž., Šamanić, I., Cvjetan, S., Knezović, M., & Puizina, J. (2016). Urban riverine environment is a source of multidrug-resistant and ESBL-producing clinically important Acinetobacter spp. Environmental Science and Pollution Research, 23(4), 3525–3535. https://doi.org/10.1007/s11356-015-5586-0	2016			surface water	river				multiplex PCR	PER	ARG		Acinetobacter
	Maravić, A., Skočibušić, M., Fredotović, Ž., Šamanić, I., Cvjetan, S., Knezović, M., & Puizina, J. (2016). Urban riverine environment is a source of multidrug-resistant and ESBL-producing clinically important Acinetobacter spp. Environmental Science and Pollution Research, 23(4), 3525–3535. https://doi.org/10.1007/s11356-015-5586-0	2016			surface water	river				multiplex PCR	VEB	ARG		Acinetobacter
	Maravić, A., Skočibušić, M., Fredotović, Ž., Šamanić, I., Cvjetan, S., Knezović, M., & Puizina, J. (2016). Urban riverine environment is a source of multidrug-resistant and ESBL-producing clinically important Acinetobacter spp. Environmental Science and Pollution Research, 23(4), 3525–3535. https://doi.org/10.1007/s11356-015-5586-0	2016			surface water	river				multiplex PCR	GES/IBC	ARG		Acinetobacter
	Maravić, A., Skočibušić, M., Fredotović, Ž., Šamanić, I., Cvjetan, S., Knezović, M., & Puizina, J. (2016). Urban riverine environment is a source of multidrug-resistant and ESBL-producing clinically important Acinetobacter spp. Environmental Science and Pollution Research, 23(4), 3525–3535. https://doi.org/10.1007/s11356-015-5586-0	2016			surface water	river				PCR	sul1	MGE		Acinetobacter
	Maravić, A., Skočibušić, M., Fredotović, Ž., Šamanić, I., Cvjetan, S., Knezović, M., & Puizina, J. (2016). Urban riverine environment is a source of multidrug-resistant and ESBL-producing clinically important Acinetobacter spp. Environmental Science and Pollution Research, 23(4), 3525–3535. https://doi.org/10.1007/s11356-015-5586-0	2016			surface water	river				PCR	sul2	MGE		Acinetobacter
	Maravić, A., Skočibušić, M., Fredotović, Ž., Šamanić, I., Cvjetan, S., Knezović, M., & Puizina, J. (2016). Urban riverine environment is a source of multidrug-resistant and ESBL-producing clinically important Acinetobacter spp. Environmental Science and Pollution Research, 23(4), 3525–3535. https://doi.org/10.1007/s11356-015-5586-0	2016			surface water	river				PCR	intI1	MGE		Acinetobacter
	Maravić, A., Skočibušić, M., Fredotović, Ž., Šamanić, I., Cvjetan, S., Knezović, M., & Puizina, J. (2016). Urban riverine environment is a source of multidrug-resistant and ESBL-producing clinically important Acinetobacter spp. Environmental Science and Pollution Research, 23(4), 3525–3535. https://doi.org/10.1007/s11356-015-5586-0	2016			surface water	river				PCR	intI2	MGE		Acinetobacter
	Maravić, A., Skočibušić, M., Fredotović, Ž., Šamanić, I., Cvjetan, S., Knezović, M., & Puizina, J. (2016). Urban riverine environment is a source of multidrug-resistant and ESBL-producing clinically important Acinetobacter spp. Environmental Science and Pollution Research, 23(4), 3525–3535. https://doi.org/10.1007/s11356-015-5586-0	2016			surface water	river				PCR	intI3	MGE		Acinetobacter
	Maravić, A., Skočibušić, M., Fredotović, Ž., Šamanić, I., Cvjetan, S., Knezović, M., & Puizina, J. (2016). Urban riverine environment is a source of multidrug-resistant and ESBL-producing clinically important Acinetobacter spp. Environmental Science and Pollution Research, 23(4), 3525–3535. https://doi.org/10.1007/s11356-015-5586-0	2016			surface water	river			species	sequencing	16S	organism		Acinetobacter					Xin et al.2014
	Maravić, A., Skočibušić, M., Fredotović, Ž., Šamanić, I., Cvjetan, S., Knezović, M., & Puizina, J. (2016). Urban riverine environment is a source of multidrug-resistant and ESBL-producing clinically important Acinetobacter spp. Environmental Science and Pollution Research, 23(4), 3525–3535. https://doi.org/10.1007/s11356-015-5586-0	2016			surface water	river	Y	Y		culture	acinetobacter	organism		Acinetobacter			CHROMagar Acinetobacter			Y	P
	Maravić, A., Skočibušić, M., Fredotović, Ž., Šamanić, I., Cvjetan, S., Knezović, M., & Puizina, J. (2016). Urban riverine environment is a source of multidrug-resistant and ESBL-producing clinically important Acinetobacter spp. Environmental Science and Pollution Research, 23(4), 3525–3535. https://doi.org/10.1007/s11356-015-5586-0	2016			surface water	river			genus	API 20 NE	acinetobacter	organism		Acinetobacter
	Malik, A., & Aleem, A. (2011). Incidence of metal and antibiotic resistance in Pseudomonas spp. from the river water, agricultural soil irrigated with wastewater and groundwater. Environmental Monitoring and Assessment, 178(1–4), 293–308. https://doi.org/10.1007/s10661-010-1690-2	2011			surface water	river				disc diffusion	amoxicillin	antibiotic		pseudomonas																										25				34	48		Table 5
	Malik, A., & Aleem, A. (2011). Incidence of metal and antibiotic resistance in Pseudomonas spp. from the river water, agricultural soil irrigated with wastewater and groundwater. Environmental Monitoring and Assessment, 178(1–4), 293–308. https://doi.org/10.1007/s10661-010-1690-2	2011			surface water	river				disc diffusion	ampicillin	antibiotic		pseudomonas																										30				36	48		Table 5
	Malik, A., & Aleem, A. (2011). Incidence of metal and antibiotic resistance in Pseudomonas spp. from the river water, agricultural soil irrigated with wastewater and groundwater. Environmental Monitoring and Assessment, 178(1–4), 293–308. https://doi.org/10.1007/s10661-010-1690-2	2011			surface water	river				disc diffusion	chloramphenicol	antibiotic		pseudomonas																										30				27	48		Table 5
	Malik, A., & Aleem, A. (2011). Incidence of metal and antibiotic resistance in Pseudomonas spp. from the river water, agricultural soil irrigated with wastewater and groundwater. Environmental Monitoring and Assessment, 178(1–4), 293–308. https://doi.org/10.1007/s10661-010-1690-2	2011			surface water	river				disc diffusion	ciprofloxacin	antibiotic		pseudomonas																										30				6	48		Table 5
	Malik, A., & Aleem, A. (2011). Incidence of metal and antibiotic resistance in Pseudomonas spp. from the river water, agricultural soil irrigated with wastewater and groundwater. Environmental Monitoring and Assessment, 178(1–4), 293–308. https://doi.org/10.1007/s10661-010-1690-2	2011			surface water	river				disc diffusion	cloxacillin	antibiotic		pseudomonas																										30				38	48		Table 5
	Malik, A., & Aleem, A. (2011). Incidence of metal and antibiotic resistance in Pseudomonas spp. from the river water, agricultural soil irrigated with wastewater and groundwater. Environmental Monitoring and Assessment, 178(1–4), 293–308. https://doi.org/10.1007/s10661-010-1690-2	2011			surface water	river				disc diffusion	co-trimoxazole	antibiotic		pseudomonas																										30
	Malik, A., & Aleem, A. (2011). Incidence of metal and antibiotic resistance in Pseudomonas spp. from the river water, agricultural soil irrigated with wastewater and groundwater. Environmental Monitoring and Assessment, 178(1–4), 293–308. https://doi.org/10.1007/s10661-010-1690-2	2011			surface water	river				disc diffusion	doxycycline	antibiotic		pseudomonas																										30				22	48		Table 5
	Malik, A., & Aleem, A. (2011). Incidence of metal and antibiotic resistance in Pseudomonas spp. from the river water, agricultural soil irrigated with wastewater and groundwater. Environmental Monitoring and Assessment, 178(1–4), 293–308. https://doi.org/10.1007/s10661-010-1690-2	2011			surface water	river				disc diffusion	erythromycin	antibiotic		pseudomonas																										15				32	48		Table 5
	Malik, A., & Aleem, A. (2011). Incidence of metal and antibiotic resistance in Pseudomonas spp. from the river water, agricultural soil irrigated with wastewater and groundwater. Environmental Monitoring and Assessment, 178(1–4), 293–308. https://doi.org/10.1007/s10661-010-1690-2	2011			surface water	river				disc diffusion	gentamicin	antibiotic		pseudomonas																										30				14	48		Table 5
	Malik, A., & Aleem, A. (2011). Incidence of metal and antibiotic resistance in Pseudomonas spp. from the river water, agricultural soil irrigated with wastewater and groundwater. Environmental Monitoring and Assessment, 178(1–4), 293–308. https://doi.org/10.1007/s10661-010-1690-2	2011			surface water	river				disc diffusion	kanamycin	antibiotic		pseudomonas																										30				22	48		Table 5
	Malik, A., & Aleem, A. (2011). Incidence of metal and antibiotic resistance in Pseudomonas spp. from the river water, agricultural soil irrigated with wastewater and groundwater. Environmental Monitoring and Assessment, 178(1–4), 293–308. https://doi.org/10.1007/s10661-010-1690-2	2011			surface water	river				disc diffusion	methicillin	antibiotic		pseudomonas																										30				33	48		Table 5
	Malik, A., & Aleem, A. (2011). Incidence of metal and antibiotic resistance in Pseudomonas spp. from the river water, agricultural soil irrigated with wastewater and groundwater. Environmental Monitoring and Assessment, 178(1–4), 293–308. https://doi.org/10.1007/s10661-010-1690-2	2011			surface water	river				disc diffusion	nalidixic acid	antibiotic		pseudomonas																										30				36	48		Table 5
	Malik, A., & Aleem, A. (2011). Incidence of metal and antibiotic resistance in Pseudomonas spp. from the river water, agricultural soil irrigated with wastewater and groundwater. Environmental Monitoring and Assessment, 178(1–4), 293–308. https://doi.org/10.1007/s10661-010-1690-2	2011			surface water	river				disc diffusion	neomycin	antibiotic		pseudomonas																										30				20	48		Table 5
	Malik, A., & Aleem, A. (2011). Incidence of metal and antibiotic resistance in Pseudomonas spp. from the river water, agricultural soil irrigated with wastewater and groundwater. Environmental Monitoring and Assessment, 178(1–4), 293–308. https://doi.org/10.1007/s10661-010-1690-2	2011			surface water	river				disc diffusion	nitrofurantoin	antibiotic		pseudomonas																										30
	Malik, A., & Aleem, A. (2011). Incidence of metal and antibiotic resistance in Pseudomonas spp. from the river water, agricultural soil irrigated with wastewater and groundwater. Environmental Monitoring and Assessment, 178(1–4), 293–308. https://doi.org/10.1007/s10661-010-1690-2	2011			surface water	river				disc diffusion	polymyxin B	antibiotic		pseudomonas																										300				39	48		Table 5
	Malik, A., & Aleem, A. (2011). Incidence of metal and antibiotic resistance in Pseudomonas spp. from the river water, agricultural soil irrigated with wastewater and groundwater. Environmental Monitoring and Assessment, 178(1–4), 293–308. https://doi.org/10.1007/s10661-010-1690-2	2011			surface water	river				disc diffusion	rifampicin	antibiotic		pseudomonas																										2				28	48		Table 5
	Malik, A., & Aleem, A. (2011). Incidence of metal and antibiotic resistance in Pseudomonas spp. from the river water, agricultural soil irrigated with wastewater and groundwater. Environmental Monitoring and Assessment, 178(1–4), 293–308. https://doi.org/10.1007/s10661-010-1690-2	2011			surface water	river				disc diffusion	streptomycin	antibiotic		pseudomonas																										25				12	48		Table 5
	Malik, A., & Aleem, A. (2011). Incidence of metal and antibiotic resistance in Pseudomonas spp. from the river water, agricultural soil irrigated with wastewater and groundwater. Environmental Monitoring and Assessment, 178(1–4), 293–308. https://doi.org/10.1007/s10661-010-1690-2	2011			surface water	river				disc diffusion	sulphadiazine	antibiotic		pseudomonas																										300				42	48		Table 5
	Malik, A., & Aleem, A. (2011). Incidence of metal and antibiotic resistance in Pseudomonas spp. from the river water, agricultural soil irrigated with wastewater and groundwater. Environmental Monitoring and Assessment, 178(1–4), 293–308. https://doi.org/10.1007/s10661-010-1690-2	2011			surface water	river				disc diffusion	tetracycline	antibiotic		pseudomonas																										30				39	48		Table 5
	Malik, A., & Aleem, A. (2011). Incidence of metal and antibiotic resistance in Pseudomonas spp. from the river water, agricultural soil irrigated with wastewater and groundwater. Environmental Monitoring and Assessment, 178(1–4), 293–308. https://doi.org/10.1007/s10661-010-1690-2	2011			surface water	river	Y		primary	culture	pseudomonas	organism		pseudomonas			fluorescein denitrification agar		Collins, C. H., & Lyne, M. P. (1987).Microbiological meth-ods. London: Butterworth and Co.	Y	A
	Malik, A., & Aleem, A. (2011). Incidence of metal and antibiotic resistance in Pseudomonas spp. from the river water, agricultural soil irrigated with wastewater and groundwater. Environmental Monitoring and Assessment, 178(1–4), 293–308. https://doi.org/10.1007/s10661-010-1690-2	2011			surface water	river	Y		primary	culture	pseudomonas	organism		pseudomonas			Pseudomonas isolation		Collins, C. H., & Lyne, M. P. (1987).Microbiological meth-ods. London: Butterworth and Co.	Y	A
	Malik, A., & Aleem, A. (2011). Incidence of metal and antibiotic resistance in Pseudomonas spp. from the river water, agricultural soil irrigated with wastewater and groundwater. Environmental Monitoring and Assessment, 178(1–4), 293–308. https://doi.org/10.1007/s10661-010-1690-2	2011			surface water	river			genus	biochemical tests	pseudomonas	organism		pseudomonas
EM	Luczkiewicz, A., Kotlarska, E., Artichowicz, W., Tarasewicz, K., & Fudala-Ksiazek, S. (2015). Antimicrobial resistance of Pseudomonas spp. isolated from wastewater and wastewater-impacted marine coastal zone. Environmental Science and Pollution Research, 22(24), 19823–19834. https://doi.org/10.1007/s11356-015-5098-y	2015	Poland	Europe	Surface water	Receiving			tertiary	Phoenix-AST	amikacin	antibiotic	pseudomonas aeruginosa	P. aeruginosa			Phoenix-AST broth		EUCAST 2015 The European Committee on Antimicrobial Susceptibility Testing. Clinical breakpoints—bacteria (v 5.0). http://www.eucast.org/clinical_breakpoints/						35																			0	1		Table 3
EM	Luczkiewicz, A., Kotlarska, E., Artichowicz, W., Tarasewicz, K., & Fudala-Ksiazek, S. (2015). Antimicrobial resistance of Pseudomonas spp. isolated from wastewater and wastewater-impacted marine coastal zone. Environmental Science and Pollution Research, 22(24), 19823–19834. https://doi.org/10.1007/s11356-015-5098-y	2015	Poland	Europe	Surface water	Receiving			tertiary	Phoenix-AST	aztreonam	antibiotic	pseudomonas aeruginosa	P. aeruginosa			Phoenix-AST broth		EUCAST 2015 The European Committee on Antimicrobial Susceptibility Testing. Clinical breakpoints—bacteria (v 5.0). http://www.eucast.org/clinical_breakpoints/						35																			0	1		Table 3
EM	Luczkiewicz, A., Kotlarska, E., Artichowicz, W., Tarasewicz, K., & Fudala-Ksiazek, S. (2015). Antimicrobial resistance of Pseudomonas spp. isolated from wastewater and wastewater-impacted marine coastal zone. Environmental Science and Pollution Research, 22(24), 19823–19834. https://doi.org/10.1007/s11356-015-5098-y	2015	Poland	Europe	Surface water	Receiving			tertiary	Phoenix-AST	cefepime	antibiotic	pseudomonas aeruginosa	P. aeruginosa			Phoenix-AST broth		EUCAST 2015 The European Committee on Antimicrobial Susceptibility Testing. Clinical breakpoints—bacteria (v 5.0). http://www.eucast.org/clinical_breakpoints/						35																			0	1		Table 3
EM	Luczkiewicz, A., Kotlarska, E., Artichowicz, W., Tarasewicz, K., & Fudala-Ksiazek, S. (2015). Antimicrobial resistance of Pseudomonas spp. isolated from wastewater and wastewater-impacted marine coastal zone. Environmental Science and Pollution Research, 22(24), 19823–19834. https://doi.org/10.1007/s11356-015-5098-y	2015	Poland	Europe	Surface water	Receiving			tertiary	Phoenix-AST	ceftazidime	antibiotic	pseudomonas aeruginosa	P. aeruginosa			Phoenix-AST broth		EUCAST 2015 The European Committee on Antimicrobial Susceptibility Testing. Clinical breakpoints—bacteria (v 5.0). http://www.eucast.org/clinical_breakpoints/						35																			0	1		Table 3
EM	Luczkiewicz, A., Kotlarska, E., Artichowicz, W., Tarasewicz, K., & Fudala-Ksiazek, S. (2015). Antimicrobial resistance of Pseudomonas spp. isolated from wastewater and wastewater-impacted marine coastal zone. Environmental Science and Pollution Research, 22(24), 19823–19834. https://doi.org/10.1007/s11356-015-5098-y	2015	Poland	Europe	Surface water	Receiving			tertiary	Phoenix-AST	ciprofloxacin	antibiotic	pseudomonas aeruginosa	P. aeruginosa			Phoenix-AST broth		EUCAST 2015 The European Committee on Antimicrobial Susceptibility Testing. Clinical breakpoints—bacteria (v 5.0). http://www.eucast.org/clinical_breakpoints/						35																			0	1		Table 3
EM	Luczkiewicz, A., Kotlarska, E., Artichowicz, W., Tarasewicz, K., & Fudala-Ksiazek, S. (2015). Antimicrobial resistance of Pseudomonas spp. isolated from wastewater and wastewater-impacted marine coastal zone. Environmental Science and Pollution Research, 22(24), 19823–19834. https://doi.org/10.1007/s11356-015-5098-y	2015	Poland	Europe	Surface water	Receiving			tertiary	Phoenix-AST	colistin	antibiotic	pseudomonas aeruginosa	P. aeruginosa			Phoenix-AST broth		EUCAST 2015 The European Committee on Antimicrobial Susceptibility Testing. Clinical breakpoints—bacteria (v 5.0). http://www.eucast.org/clinical_breakpoints/						35																			0	1		Table 3
EM	Luczkiewicz, A., Kotlarska, E., Artichowicz, W., Tarasewicz, K., & Fudala-Ksiazek, S. (2015). Antimicrobial resistance of Pseudomonas spp. isolated from wastewater and wastewater-impacted marine coastal zone. Environmental Science and Pollution Research, 22(24), 19823–19834. https://doi.org/10.1007/s11356-015-5098-y	2015	Poland	Europe	Surface water	Receiving			tertiary	Phoenix-AST	gentamicin	antibiotic	pseudomonas aeruginosa	P. aeruginosa			Phoenix-AST broth		EUCAST 2015 The European Committee on Antimicrobial Susceptibility Testing. Clinical breakpoints—bacteria (v 5.0). http://www.eucast.org/clinical_breakpoints/						35																			0	1		Table 3
EM	Luczkiewicz, A., Kotlarska, E., Artichowicz, W., Tarasewicz, K., & Fudala-Ksiazek, S. (2015). Antimicrobial resistance of Pseudomonas spp. isolated from wastewater and wastewater-impacted marine coastal zone. Environmental Science and Pollution Research, 22(24), 19823–19834. https://doi.org/10.1007/s11356-015-5098-y	2015	Poland	Europe	Surface water	Receiving			tertiary	Phoenix-AST	imipenem	antibiotic	pseudomonas aeruginosa	P. aeruginosa			Phoenix-AST broth		EUCAST 2015 The European Committee on Antimicrobial Susceptibility Testing. Clinical breakpoints—bacteria (v 5.0). http://www.eucast.org/clinical_breakpoints/						35																			0	1		Table 3
EM	Luczkiewicz, A., Kotlarska, E., Artichowicz, W., Tarasewicz, K., & Fudala-Ksiazek, S. (2015). Antimicrobial resistance of Pseudomonas spp. isolated from wastewater and wastewater-impacted marine coastal zone. Environmental Science and Pollution Research, 22(24), 19823–19834. https://doi.org/10.1007/s11356-015-5098-y	2015	Poland	Europe	Surface water	Receiving			tertiary	Phoenix-AST	meropenem	antibiotic	pseudomonas aeruginosa	P. aeruginosa			Phoenix-AST broth		EUCAST 2015 The European Committee on Antimicrobial Susceptibility Testing. Clinical breakpoints—bacteria (v 5.0). http://www.eucast.org/clinical_breakpoints/						35																			0	1		Table 3
EM	Luczkiewicz, A., Kotlarska, E., Artichowicz, W., Tarasewicz, K., & Fudala-Ksiazek, S. (2015). Antimicrobial resistance of Pseudomonas spp. isolated from wastewater and wastewater-impacted marine coastal zone. Environmental Science and Pollution Research, 22(24), 19823–19834. https://doi.org/10.1007/s11356-015-5098-y	2015	Poland	Europe	Surface water	Receiving			tertiary	Phoenix-AST	piperacillin	antibiotic	pseudomonas aeruginosa	P. aeruginosa			Phoenix-AST broth		EUCAST 2015 The European Committee on Antimicrobial Susceptibility Testing. Clinical breakpoints—bacteria (v 5.0). http://www.eucast.org/clinical_breakpoints/						35																			0	1		Table 3
EM	Luczkiewicz, A., Kotlarska, E., Artichowicz, W., Tarasewicz, K., & Fudala-Ksiazek, S. (2015). Antimicrobial resistance of Pseudomonas spp. isolated from wastewater and wastewater-impacted marine coastal zone. Environmental Science and Pollution Research, 22(24), 19823–19834. https://doi.org/10.1007/s11356-015-5098-y	2015	Poland	Europe	Surface water	Receiving			tertiary	Phoenix-AST	piperacillin/tazobactam	antibiotic	pseudomonas aeruginosa	P. aeruginosa			Phoenix-AST broth		EUCAST 2015 The European Committee on Antimicrobial Susceptibility Testing. Clinical breakpoints—bacteria (v 5.0). http://www.eucast.org/clinical_breakpoints/						35																			0	1		Table 3
EM	Luczkiewicz, A., Kotlarska, E., Artichowicz, W., Tarasewicz, K., & Fudala-Ksiazek, S. (2015). Antimicrobial resistance of Pseudomonas spp. isolated from wastewater and wastewater-impacted marine coastal zone. Environmental Science and Pollution Research, 22(24), 19823–19834. https://doi.org/10.1007/s11356-015-5098-y	2015	Poland	Europe	Surface water	Receiving			tertiary	Phoenix-AST	Ticarcillin	antibiotic	pseudomonas aeruginosa	P. aeruginosa			Phoenix-AST broth		EUCAST 2015 The European Committee on Antimicrobial Susceptibility Testing. Clinical breakpoints—bacteria (v 5.0). http://www.eucast.org/clinical_breakpoints/						35																			0	1		Table 3
[truncated: 1,012 more rows]
[truncated: 2 more columns]
